# Supplementary material for: Difference in trends in suicide mortality rates by marital status and age groups from 2000 to 2020 in Japan
Source: PLoS One. 2026 Mar 31;21(3):e0342843. doi: 10.1371/journal.pone.0342843 (PMC13038005; doi:10.1371/journal.pone.0342843)
Supplement: S1 Table — (XLSX) [file pone.0342843.s001.xlsx]

## Sheet: Sheet1
		Men				Women
Age group	Year	Married	Never-married	Widowed	Divorced	Married	Never-married	Widowed	Divorced
20-39 years
	2000	39.7127	58.6918	0.0665145	1.529	50.6365	45.9617	0.213996	3.18773
	2001	39.5316	58.8064	0.065635	1.59636	50.1921	46.2466	0.210405	3.35088
	2002	39.3481	58.9225	0.0647435	1.66465	49.7422	46.535	0.206764	3.51602
	2003	39.1621	59.0402	0.063834	1.73388	49.2869	46.8268	0.203085	3.68317
	2004	38.9736	59.1595	0.0629178	1.80406	48.826	47.1223	0.199355	3.85238
	2005	38.7824	59.2805	0.0619888	1.87521	48.3594	47.4214	0.195584	4.02367
	2006	38.8758	59.1771	0.0621497	1.88497	48.2646	47.5214	0.192987	4.02101
	2007	38.9725	59.0702	0.0623163	1.89506	48.1668	47.6246	0.190298	4.01824
	2008	39.0726	58.9594	0.0624889	1.90552	48.0657	47.7313	0.187526	4.0154
	2009	39.1764	58.8445	0.0626678	1.91635	47.9613	47.8416	0.184655	4.01245
	2010	39.2841	58.7255	0.0628532	1.9276	47.8532	47.9557	0.181692	4.00942
	2011	38.7507	59.2854	0.0616725	1.90228	47.354	48.5511	0.174068	3.92087
	2012	38.2009	59.8624	0.0604624	1.87619	46.8359	49.169	0.166163	3.82897
	2013	37.6342	60.4573	0.0591947	1.84929	46.2978	49.8107	0.157953	3.73353
	2014	37.0497	61.0708	0.0579075	1.82155	45.7386	50.4777	0.14942	3.63433
	2015	36.4465	61.704	0.0565723	1.79292	45.1569	51.1714	0.140537	3.53115
	2016	35.9742	62.2005	0.0553258	1.77001	44.6439	51.7565	0.13615	3.46343
	2017	35.4917	62.7076	0.0540527	1.7466	44.1182	52.3562	0.131647	3.39403
	2018	34.9988	63.2257	0.0527448	1.72268	43.5793	52.9707	0.127047	3.32292
	2019	34.4952	63.7552	0.0514156	1.69825	43.0269	53.6008	0.122315	3.24999
	2020	33.9804	64.2963	0.0500569	1.67327	42.4603	54.2471	0.11747	3.17521
40-64 years
	2000	83.2133	10.8099	1.54731	4.42948	81.8492	5.64572	5.95112	6.55401
	2001	82.458	11.4118	1.52795	4.60229	81.4459	5.92804	5.81009	6.816
	2002	81.6989	12.0167	1.50848	4.77595	81.041	6.21148	5.6685	7.07904
	2003	80.9361	12.6245	1.48893	4.95049	80.6345	6.49605	5.52635	7.34312
	2004	80.1694	13.2354	1.46928	5.12588	80.2264	6.78175	5.38363	7.60825
	2005	79.3989	13.8494	1.44953	5.30216	79.8166	7.0686	5.24034	7.87444
	2006	78.3741	14.7882	1.41314	5.42453	79.2178	7.63861	5.07429	8.06931
	2007	77.3496	15.7268	1.37676	5.54686	78.6165	8.21092	4.90759	8.26496
	2008	76.3254	16.6651	1.34038	5.66915	78.0129	8.78552	4.74021	8.4614
	2009	75.3014	17.6031	1.30402	5.79142	77.4068	9.36246	4.57216	8.65862
	2010	74.2778	18.5409	1.26767	5.91364	76.7982	9.94174	4.40341	8.85666
	2011	73.2599	19.4963	1.21831	6.02549	76.1232	10.642	4.21096	9.0238
	2012	72.2487	20.4454	1.16927	6.1366	75.4481	11.3424	4.01846	9.19097
	2013	71.2442	21.3883	1.12056	6.24699	74.7729	12.043	3.82592	9.35818
	2014	70.2462	22.3249	1.07217	6.35665	74.0974	12.7438	3.63334	9.52544
	2015	69.2548	23.2555	1.02409	6.46559	73.4219	13.4447	3.4407	9.69273
	2016	68.7146	23.7992	0.987044	6.49914	72.9909	13.9191	3.29633	9.79373
	2017	68.1735	24.3438	0.949943	6.53273	72.558	14.3955	3.15134	9.89517
	2018	67.6316	24.8892	0.912789	6.56639	72.1233	14.8739	3.00573	9.99703
	2019	67.0889	25.4354	0.875574	6.60008	71.6867	15.3544	2.85949	10.0994
	2020	66.5454	25.9825	0.838302	6.63384	71.2483	15.837	2.71261	10.2021
65 years and older
	2000	84.3753	1.77337	11.6259	2.22542	46.2418	3.33439	46.8719	3.55191
	2001	84.1635	1.92363	11.5403	2.37258	46.6036	3.38245	46.3624	3.65161
	2002	83.9654	2.06408	11.4604	2.51014	46.9439	3.42766	45.883	3.74541
	2003	83.7799	2.19567	11.3854	2.63903	47.2646	3.47026	45.4313	3.8338
	2004	83.6057	2.31921	11.3151	2.76002	47.5674	3.51049	45.0049	3.91725
	2005	83.4418	2.43543	11.2489	2.87385	47.8537	3.54852	44.6016	3.99615
	2006	83.0766	2.71469	11.1561	3.05259	48.2327	3.6443	43.9709	4.15211
	2007	82.7323	2.97793	11.0687	3.22108	48.5938	3.73556	43.3699	4.30069
	2008	82.4072	3.22649	10.9861	3.38017	48.9382	3.82259	42.7968	4.44243
	2009	82.0998	3.46158	10.908	3.53065	49.2671	3.90571	42.2495	4.57775
	2010	81.8085	3.68426	10.834	3.67318	49.5814	3.98515	41.7263	4.7071
	2011	81.0648	4.20366	10.772	3.95957	49.7919	4.1004	41.1599	4.94774
	2012	80.374	4.68608	10.7144	4.22557	49.989	4.20829	40.6296	5.17306
	2013	79.7307	5.1353	10.6607	4.47327	50.174	4.30956	40.132	5.38449
	2014	79.1302	5.55467	10.6106	4.70451	50.3479	4.40475	39.6641	5.58327
	2015	78.5684	5.94704	10.5637	4.92086	50.5117	4.49443	39.2233	5.77053
	2016	78.0766	6.36742	10.5053	5.05064	50.5764	4.56981	38.9003	5.95346
	2017	77.598	6.77659	10.4484	5.17695	50.6394	4.64329	38.5855	6.1318
	2018	77.132	7.17499	10.3931	5.29994	50.7009	4.71497	38.2784	6.30571
	2019	76.6781	7.56306	10.3391	5.41973	50.7609	4.78487	37.9789	6.47536
	2020	76.2358	7.94116	10.2866	5.53646	50.8194	4.85308	37.6866	6.6409
