# Supplementary material for: Difference in trends in suicide mortality rates by marital status and age groups from 2000 to 2020 in Japan
Source: PLoS One. 2026 Mar 31;21(3):e0342843. doi: 10.1371/journal.pone.0342843 (PMC13038005; doi:10.1371/journal.pone.0342843)
Supplement: S2 Table — (XLSX) [file pone.0342843.s002.xlsx]

## Sheet: Sheet1
		Men				Women
	Year	Married	Never-married	Widowed	Divorced	Married	Never-married	Widowed	Divorced
Number of suicides
	2000	10917	5615	1414	2929	3800	1560	2201	829
	2001	10604	5362	1425	2979	3645	1514	2024	861
	2002	10753	5673	1391	3188	3615	1509	2095	853
	2003	11253	6300	1429	3720	3726	1700	2051	966
	2004	10394	6176	1394	3339	3503	1685	1927	921
	2005	10426	6392	1313	3497	3471	1727	1849	1025
	2006	9961	6286	1331	3238	3544	1830	1826	1077
	2007	10158	6555	1374	3363	3668	1851	1926	1144
	2008	9567	6800	1307	3291	3455	1947	1866	1165
	2009	9664	7068	1370	3502	3517	1960	1733	1093
	2010	9070	6918	1226	3260	3634	1771	1778	1141
	2011	8572	6474	1163	3107	3719	2019	1770	1274
	2012	7816	6201	1158	2762	3328	1675	1595	1137
	2013	7559	6143	1171	2774	3365	1625	1599	1133
	2014	6863	5933	1041	2557	3167	1639	1490	1069
	2015	6695	5534	1010	2487	2879	1532	1388	973
	2016	5778	5305	878	2250	2619	1445	1289	857
	2017	5549	5120	882	2303	2482	1385	1183	898
	2018	5422	5036	849	2092	2485	1406	1140	910
	2019	5252	4988	799	2130	2301	1362	992	867
	2020	5034	5158	834	2023	2627	1657	1091	969
Suicide mortality rate
	2000	33.6617	43.6499	101.202	206.711	11.7269	16.284	30.4324	34.1688
	2001	32.7334	41.3863	100.297	200.977	11.256	15.6732	27.6578	34.0035
	2002	33.2309	43.4773	96.3055	206.001	11.1707	15.4934	28.2972	32.3351
	2003	34.8154	47.9436	97.3472	230.645	11.5213	17.3126	27.3864	35.2054
	2004	32.1941	46.6724	93.4616	198.966	10.8389	17.0214	25.44	32.318
	2005	32.3298	47.9703	86.6609	200.576	10.747	17.3062	24.1376	34.6787
	2006	30.9646	47.009	86.7887	180.436	10.9995	18.2688	23.7504	35.6512
	2007	31.6557	48.849	88.524	182.217	11.4118	18.4086	24.9601	37.0688
	2008	29.8883	50.498	83.2152	173.515	10.7751	19.2905	24.0949	36.968
	2009	30.2669	52.3056	86.2102	179.799	10.9951	19.3465	22.2969	33.98
	2010	28.4779	51.0181	76.2605	163.098	11.3885	17.4157	22.7936	34.7673
	2011	26.9533	46.8837	70.8761	149.95	11.6713	19.5726	22.423	37.9216
	2012	24.6118	44.112	69.17	128.75	10.4589	16.0104	19.9702	33.0782
	2013	23.8372	42.9395	68.5848	125.041	10.5901	15.3181	19.7893	32.2328
	2014	21.6739	40.7628	59.8063	111.577	9.98108	15.2396	18.2299	29.754
	2015	21.1741	37.3826	56.9379	105.162	9.08626	14.0533	16.7905	26.5084
	2016	18.3701	35.4423	49.381	93.9788	8.30116	13.1164	15.591	23.0251
	2017	17.7354	33.8349	49.4904	95.0324	7.90083	12.4414	14.3073	23.7974
	2018	17.4217	32.9223	47.528	85.2967	7.94462	12.5004	13.7856	23.7907
	2019	16.9657	32.2619	44.6252	85.8233	7.38835	11.9862	11.9945	22.3654
	2020	16.3489	33.0107	46.4723	80.5631	8.47194	14.4356	13.19	24.6689
