# Supplementary material for: Difference in trends in suicide mortality rates by marital status and age groups from 2000 to 2020 in Japan
Source: PLoS One. 2026 Mar 31;21(3):e0342843. doi: 10.1371/journal.pone.0342843 (PMC13038005; doi:10.1371/journal.pone.0342843)
Supplement: S3 Table — (XLSX) [file pone.0342843.s003.xlsx]

## Sheet: Sheet1
		Men				Women
Age group	Year	Married	Never-married	Widowed	Divorced	Married	Never-married	Widowed	Divorced
20-39 years
	2000	994	3217	20	469	558	1046	22	175
	2001	977	3040	21	465	493	1038	10	204
	2002	957	3109	18	478	571	997	11	220
	2003	1137	3461	24	672	543	1166	16	291
	2004	1054	3402	22	623	488	1169	23	255
	2005	1095	3635	17	604	521	1243	28	307
	2006	1047	3515	28	588	558	1276	20	303
	2007	1020	3663	16	583	544	1256	12	310
	2008	1010	3749	18	607	537	1391	16	354
	2009	994	3890	23	614	503	1350	12	284
	2010	947	3748	16	549	535	1160	18	277
	2011	937	3582	15	500	517	1398	11	319
	2012	769	3395	16	458	425	1094	13	270
	2013	786	3282	12	462	437	1024	6	240
	2014	729	3122	6	379	392	1027	6	216
	2015	678	2807	6	391	323	856	13	172
	2016	602	2654	8	320	304	817	3	150
	2017	587	2591	10	312	264	798	12	166
	2018	580	2513	4	289	271	807	5	154
	2019	512	2421	13	306	275	783	8	135
	2020	519	2561	6	315	315	1019	8	179
40-64 years
	2000	7064	2190	444	2173	2155	380	346	494
	2001	6671	2133	408	2199	2062	351	325	499
	2002	6877	2387	440	2369	1998	395	332	473
	2003	7134	2621	452	2627	2037	389	340	493
	2004	6396	2561	384	2351	1973	377	305	512
	2005	6341	2526	352	2478	1937	372	275	571
	2006	5881	2504	337	2208	1865	405	283	576
	2007	5742	2594	300	2264	1952	451	269	618
	2008	5370	2719	292	2164	1764	433	252	592
	2009	5411	2834	296	2348	1797	476	213	595
	2010	4919	2812	284	2198	1863	466	253	620
	2011	4487	2563	242	2138	1952	499	238	691
	2012	3968	2445	235	1770	1710	457	183	610
	2013	3667	2422	190	1731	1640	472	175	622
	2014	3203	2357	164	1600	1518	483	162	573
	2015	3043	2299	135	1482	1401	522	138	546
	2016	2621	2185	128	1437	1265	489	112	476
	2017	2509	2053	115	1412	1224	472	102	480
	2018	2423	2032	109	1280	1191	486	100	510
	2019	2401	2053	107	1295	1091	443	88	482
	2020	2245	2068	88	1233	1296	537	81	559
65 years and older
	2000	2859	208	950	287	1087	134	1833	160
	2001	2956	189	996	315	1090	125	1689	158
	2002	2919	177	933	341	1046	117	1752	160
	2003	2982	218	953	421	1146	145	1695	182
	2004	2944	213	988	365	1042	139	1599	154
	2005	2990	231	944	415	1013	112	1546	147
	2006	3033	267	966	442	1121	149	1523	198
	2007	3396	298	1058	516	1172	144	1645	216
	2008	3187	332	997	520	1154	123	1598	219
	2009	3259	344	1051	540	1217	134	1508	214
	2010	3204	358	926	513	1236	145	1507	244
	2011	3148	329	906	469	1250	122	1521	264
	2012	3079	361	907	534	1193	124	1399	257
	2013	3106	439	969	581	1288	129	1418	271
	2014	2931	454	871	578	1257	129	1322	280
	2015	2974	428	869	614	1155	154	1237	255
	2016	2555	466	742	493	1050	139	1174	231
	2017	2453	476	757	579	994	115	1069	252
	2018	2419	491	736	523	1023	113	1035	246
	2019	2339	514	679	529	935	136	896	250
	2020	2270	529	740	475	1016	101	1002	231
