# Supplementary material for: Difference in trends in suicide mortality rates by marital status and age groups from 2000 to 2020 in Japan
Source: PLoS One. 2026 Mar 31;21(3):e0342843. doi: 10.1371/journal.pone.0342843 (PMC13038005; doi:10.1371/journal.pone.0342843)
Supplement: S4 Table — (XLSX) [file pone.0342843.s004.xlsx]

## Sheet: Sheet1
		Men				Women
		Married	Never-married	Widowed	Divorced	Married	Never-married	Widowed	Divorced
Age group	Year	Rate (95% CI)	Rate (95% CI)	Rate (95% CI)	Rate (95% CI)	Rate (95% CI)	Rate (95% CI)	Rate (95% CI)	Rate (95% CI)
20-39 years
	2000	13.21 (13.20, 13.21)	37.60 (37.60, 37.61)	147.84 (147.61, 148.08)	159.86 (159.80, 159.93)	5.57 (5.57, 5.57)	14.91 (14.91, 14.92)	132.39 (132.10, 132.67)	31.40 (31.38, 31.42)
	2001	12.91 (12.90, 12.91)	35.11 (35.10, 35.11)	190.72 (190.38, 191.06)	149.15 (149.09, 149.20)	5.52 (5.52, 5.52)	15.75 (15.75, 15.76)	50.96 (50.80, 51.11)	34.15 (34.13, 34.17)
	2002	12.89 (12.89, 12.90)	35.86 (35.86, 35.87)	130.71 (130.50, 130.91)	168.65 (168.58, 168.72)	6.62 (6.62, 6.63)	15.76 (15.75, 15.76)	27.60 (27.54, 27.66)	34.41 (34.39, 34.43)
	2003	15.52 (15.52, 15.53)	39.26 (39.26, 39.26)	172.02 (171.79, 172.26)	217.74 (217.67, 217.82)	5.80 (5.80, 5.80)	17.70 (17.70, 17.71)	43.16 (43.07, 43.25)	45.82 (45.80, 45.84)
	2004	14.87 (14.87, 14.87)	38.01 (38.00, 38.01)	168.85 (168.60, 169.10)	190.52 (190.45, 190.59)	5.76 (5.76, 5.76)	16.68 (16.68, 16.69)	78.24 (78.06, 78.42)	38.58 (38.56, 38.60)
	2005	16.11 (16.11, 16.12)	40.17 (40.17, 40.18)	138.37 (138.13, 138.62)	177.52 (177.45, 177.59)	6.48 (6.48, 6.49)	17.24 (17.24, 17.24)	116.17 (115.96, 116.39)	47.21 (47.18, 47.23)
	2006	14.78 (14.77, 14.78)	38.77 (38.76, 38.77)	257.96 (257.53, 258.38)	170.90 (170.84, 170.97)	6.65 (6.64, 6.65)	17.64 (17.63, 17.64)	76.55 (76.37, 76.73)	47.79 (47.76, 47.81)
	2007	14.71 (14.71, 14.72)	41.72 (41.71, 41.72)	132.71 (132.47, 132.96)	192.31 (192.23, 192.39)	6.67 (6.67, 6.68)	18.30 (18.29, 18.30)	31.24 (31.17, 31.31)	49.39 (49.36, 49.41)
	2008	15.00 (15.00, 15.01)	41.95 (41.95, 41.96)	231.18 (230.76, 231.60)	172.03 (171.96, 172.09)	6.37 (6.36, 6.37)	20.29 (20.29, 20.29)	57.50 (57.36, 57.64)	59.83 (59.80, 59.86)
	2009	15.11 (15.11, 15.12)	44.40 (44.39, 44.40)	173.01 (172.76, 173.27)	208.53 (208.44, 208.61)	6.20 (6.20, 6.21)	19.47 (19.47, 19.48)	26.63 (26.58, 26.68)	46.80 (46.78, 46.83)
	2010	15.50 (15.50, 15.51)	42.85 (42.84, 42.85)	114.10 (113.91, 114.30)	186.59 (186.51, 186.68)	6.88 (6.88, 6.88)	17.57 (17.57, 17.57)	67.53 (67.39, 67.66)	48.19 (48.17, 48.22)
	2011	14.59 (14.59, 14.60)	41.30 (41.29, 41.30)	144.01 (143.74, 144.28)	159.77 (159.69, 159.84)	6.82 (6.81, 6.82)	20.28 (20.28, 20.28)	54.75 (54.62, 54.88)	56.06 (56.03, 56.08)
	2012	13.46 (13.46, 13.47)	39.03 (39.03, 39.04)	128.56 (128.35, 128.78)	183.59 (183.50, 183.68)	6.10 (6.10, 6.11)	16.26 (16.26, 16.26)	73.39 (73.24, 73.54)	48.03 (48.00, 48.05)
	2013	13.44 (13.43, 13.44)	38.22 (38.22, 38.23)	123.76 (123.51, 124.01)	178.15 (178.06, 178.23)	5.89 (5.89, 5.89)	15.40 (15.40, 15.40)	42.42 (42.28, 42.55)	46.25 (46.22, 46.27)
	2014	12.84 (12.84, 12.84)	36.13 (36.13, 36.13)	47.74 (47.61, 47.87)	142.82 (142.75, 142.90)	5.38 (5.37, 5.38)	15.76 (15.76, 15.76)	18.27 (18.22, 18.32)	47.91 (47.88, 47.94)
	2015	11.90 (11.89, 11.90)	32.95 (32.94, 32.95)	62.29 (62.10, 62.48)	145.81 (145.74, 145.88)	4.57 (4.56, 4.57)	13.09 (13.09, 13.09)	67.04 (66.90, 67.19)	35.86 (35.83, 35.88)
	2016	12.48 (12.48, 12.49)	31.22 (31.22, 31.23)	71.49 (71.33, 71.66)	134.33 (134.25, 134.40)	5.26 (5.26, 5.27)	12.89 (12.89, 12.90)	10.38 (10.34, 10.42)	38.39 (38.36, 38.42)
	2017	12.51 (12.50, 12.51)	30.83 (30.82, 30.83)	129.62 (129.35, 129.90)	130.67 (130.59, 130.74)	4.25 (4.25, 4.26)	11.92 (11.92, 11.92)	72.94 (72.79, 73.10)	35.58 (35.55, 35.60)
	2018	13.57 (13.56, 13.57)	30.16 (30.15, 30.16)	43.15 (43.01, 43.29)	149.41 (149.31, 149.50)	4.42 (4.42, 4.42)	11.74 (11.73, 11.74)	20.45 (20.39, 20.51)	36.50 (36.47, 36.53)
	2019	12.38 (12.37, 12.38)	29.07 (29.06, 29.07)	162.67 (162.36, 162.98)	125.50 (125.43, 125.58)	5.89 (5.88, 5.89)	11.56 (11.55, 11.56)	70.78 (70.59, 70.97)	37.19 (37.16, 37.22)
	2020	11.94 (11.94, 11.95)	30.42 (30.41, 30.42)	92.44 (92.17, 92.70)	150.05 (149.97, 150.14)	6.53 (6.53, 6.54)	14.73 (14.73, 14.74)	47.70 (47.58, 47.82)	56.33 (56.29, 56.37)
40-64 years
	2000	38.68 (38.68, 38.68)	107.08 (107.07, 107.10)	129.96 (129.90, 130.01)	224.98 (224.95, 225.01)	11.90 (11.89, 11.90)	31.16 (31.15, 31.17)	22.99 (22.97, 23.00)	34.11 (34.10, 34.11)
	2001	36.91 (36.91, 36.91)	96.39 (96.38, 96.41)	122.09 (122.04, 122.15)	218.58 (218.55, 218.61)	11.40 (11.40, 11.40)	28.11 (28.10, 28.11)	27.67 (27.66, 27.69)	33.48 (33.47, 33.49)
	2002	38.54 (38.54, 38.54)	101.50 (101.49, 101.51)	123.61 (123.56, 123.67)	228.20 (228.18, 228.23)	11.03 (11.03, 11.03)	29.93 (29.92, 29.94)	25.77 (25.76, 25.79)	30.41 (30.40, 30.42)
	2003	40.77 (40.77, 40.77)	105.01 (104.99, 105.02)	153.24 (153.17, 153.30)	247.31 (247.28, 247.34)	11.39 (11.39, 11.39)	28.36 (28.36, 28.37)	30.07 (30.05, 30.08)	30.87 (30.86, 30.88)
	2004	37.02 (37.01, 37.02)	99.49 (99.48, 99.51)	130.64 (130.58, 130.70)	215.63 (215.61, 215.66)	11.05 (11.05, 11.05)	26.29 (26.28, 26.30)	26.88 (26.86, 26.89)	30.71 (30.70, 30.72)
	2005	37.27 (37.26, 37.27)	91.58 (91.57, 91.59)	117.75 (117.70, 117.81)	222.02 (222.00, 222.05)	10.96 (10.96, 10.96)	24.65 (24.65, 24.66)	26.67 (26.66, 26.69)	33.93 (33.92, 33.94)
	2006	34.99 (34.99, 34.99)	84.82 (84.81, 84.83)	117.59 (117.53, 117.66)	192.26 (192.23, 192.28)	10.64 (10.63, 10.64)	24.50 (24.49, 24.51)	29.36 (29.34, 29.38)	33.03 (33.02, 33.04)
	2007	34.70 (34.70, 34.71)	81.64 (81.63, 81.65)	115.12 (115.06, 115.18)	193.97 (193.94, 193.99)	11.22 (11.22, 11.22)	26.35 (26.34, 26.36)	26.77 (26.75, 26.78)	34.97 (34.96, 34.98)
	2008	32.89 (32.89, 32.90)	80.98 (80.97, 80.99)	122.33 (122.26, 122.40)	180.72 (180.70, 180.75)	10.27 (10.27, 10.27)	23.86 (23.85, 23.87)	27.90 (27.89, 27.92)	32.96 (32.95, 32.97)
	2009	33.72 (33.72, 33.72)	79.60 (79.59, 79.61)	119.87 (119.81, 119.94)	193.07 (193.04, 193.09)	10.67 (10.67, 10.67)	23.78 (23.77, 23.78)	25.59 (25.58, 25.61)	32.31 (32.30, 32.32)
	2010	31.18 (31.18, 31.18)	75.22 (75.21, 75.22)	134.30 (134.23, 134.37)	178.35 (178.32, 178.37)	11.25 (11.25, 11.25)	21.95 (21.94, 21.96)	29.59 (29.57, 29.61)	32.96 (32.95, 32.97)
	2011	28.69 (28.69, 28.69)	64.67 (64.66, 64.68)	106.38 (106.32, 106.44)	170.03 (170.01, 170.05)	11.81 (11.81, 11.82)	21.89 (21.88, 21.90)	31.17 (31.15, 31.19)	36.32 (36.31, 36.33)
	2012	25.76 (25.76, 25.76)	58.02 (58.01, 58.02)	106.53 (106.47, 106.59)	138.16 (138.14, 138.18)	10.50 (10.49, 10.50)	19.36 (19.35, 19.36)	22.78 (22.77, 22.80)	31.34 (31.33, 31.34)
	2013	24.24 (24.24, 24.24)	55.22 (55.22, 55.23)	95.96 (95.90, 96.02)	133.27 (133.25, 133.29)	10.23 (10.23, 10.23)	18.55 (18.55, 18.56)	23.67 (23.66, 23.69)	31.21 (31.20, 31.21)
	2014	21.37 (21.36, 21.37)	51.10 (51.09, 51.11)	80.92 (80.86, 80.97)	120.60 (120.58, 120.62)	9.61 (9.61, 9.61)	18.22 (18.22, 18.23)	26.24 (26.22, 26.25)	28.35 (28.34, 28.35)
	2015	20.62 (20.62, 20.63)	47.59 (47.58, 47.60)	74.70 (74.65, 74.76)	108.73 (108.71, 108.75)	8.98 (8.98, 8.98)	17.90 (17.90, 17.91)	22.77 (22.75, 22.79)	26.54 (26.53, 26.55)
	2016	17.86 (17.85, 17.86)	43.57 (43.57, 43.58)	78.31 (78.26, 78.37)	105.51 (105.49, 105.53)	8.14 (8.14, 8.14)	16.88 (16.88, 16.89)	16.85 (16.84, 16.87)	23.02 (23.01, 23.02)
	2017	17.26 (17.26, 17.26)	40.47 (40.46, 40.47)	73.96 (73.90, 74.02)	103.91 (103.90, 103.93)	7.94 (7.93, 7.94)	15.43 (15.43, 15.43)	18.43 (18.42, 18.45)	23.15 (23.14, 23.16)
	2018	16.79 (16.78, 16.79)	38.69 (38.69, 38.70)	62.36 (62.30, 62.41)	93.10 (93.08, 93.12)	7.80 (7.80, 7.81)	15.31 (15.30, 15.31)	16.38 (16.37, 16.39)	24.47 (24.47, 24.48)
	2019	16.74 (16.74, 16.74)	38.27 (38.26, 38.28)	72.20 (72.14, 72.27)	93.87 (93.85, 93.88)	7.18 (7.18, 7.19)	13.27 (13.27, 13.28)	20.55 (20.53, 20.57)	22.63 (22.63, 22.64)
	2020	15.77 (15.77, 15.77)	37.65 (37.65, 37.66)	58.28 (58.23, 58.33)	90.03 (90.02, 90.05)	8.58 (8.58, 8.58)	15.77 (15.77, 15.78)	12.73 (12.72, 12.75)	26.31 (26.30, 26.31)
65 years and older
	2000	39.52 (39.52, 39.53)	121.65 (121.57, 121.73)	89.52 (89.50, 89.54)	135.12 (135.05, 135.19)	20.45 (20.45, 20.46)	34.59 (34.57, 34.61)	29.67 (29.66, 29.67)	38.52 (38.49, 38.54)
	2001	39.36 (39.36, 39.37)	102.88 (102.81, 102.95)	92.65 (92.63, 92.67)	135.70 (135.62, 135.77)	19.73 (19.72, 19.74)	32.36 (32.34, 32.38)	26.67 (26.67, 26.68)	34.31 (34.29, 34.33)
	2002	37.87 (37.87, 37.88)	79.75 (79.68, 79.81)	84.66 (84.64, 84.67)	115.26 (115.20, 115.31)	17.81 (17.80, 17.81)	25.16 (25.15, 25.18)	27.62 (27.62, 27.62)	32.85 (32.84, 32.87)
	2003	37.71 (37.70, 37.71)	93.13 (93.07, 93.19)	85.08 (85.06, 85.09)	136.71 (136.65, 136.77)	18.20 (18.20, 18.21)	30.65 (30.63, 30.67)	26.73 (26.73, 26.74)	32.54 (32.52, 32.56)
	2004	35.86 (35.85, 35.86)	89.71 (89.66, 89.77)	84.41 (84.39, 84.43)	110.69 (110.64, 110.74)	16.37 (16.36, 16.37)	26.95 (26.93, 26.96)	24.72 (24.71, 24.72)	28.28 (28.27, 28.30)
	2005	35.71 (35.71, 35.72)	80.04 (79.99, 80.09)	80.20 (80.19, 80.22)	120.57 (120.52, 120.63)	15.81 (15.81, 15.82)	21.21 (21.19, 21.22)	23.22 (23.22, 23.23)	26.08 (26.06, 26.09)
	2006	35.35 (35.34, 35.35)	79.49 (79.45, 79.53)	79.17 (79.15, 79.19)	112.69 (112.65, 112.74)	16.50 (16.49, 16.50)	27.74 (27.73, 27.76)	22.68 (22.68, 22.69)	31.89 (31.87, 31.91)
	2007	38.14 (38.13, 38.14)	74.64 (74.61, 74.68)	85.58 (85.56, 85.60)	127.42 (127.37, 127.47)	16.01 (16.00, 16.01)	25.82 (25.81, 25.84)	24.81 (24.81, 24.82)	33.22 (33.21, 33.24)
	2008	34.51 (34.51, 34.52)	78.37 (78.33, 78.41)	77.25 (77.23, 77.26)	118.46 (118.41, 118.51)	15.39 (15.39, 15.40)	20.40 (20.38, 20.41)	24.29 (24.28, 24.29)	30.13 (30.11, 30.14)
	2009	34.45 (34.45, 34.46)	67.44 (67.40, 67.47)	82.54 (82.52, 82.55)	111.10 (111.06, 111.14)	15.41 (15.41, 15.41)	21.83 (21.82, 21.84)	22.38 (22.38, 22.39)	28.60 (28.58, 28.61)
	2010	33.10 (33.10, 33.11)	66.55 (66.52, 66.58)	68.82 (68.80, 68.83)	107.64 (107.60, 107.69)	14.85 (14.85, 14.86)	22.27 (22.26, 22.28)	22.32 (22.32, 22.32)	30.61 (30.59, 30.62)
	2011	31.77 (31.77, 31.78)	54.32 (54.29, 54.35)	65.31 (65.29, 65.32)	83.36 (83.33, 83.40)	15.39 (15.38, 15.39)	16.96 (16.95, 16.97)	22.03 (22.03, 22.04)	31.87 (31.86, 31.89)
	2012	30.42 (30.41, 30.42)	53.49 (53.47, 53.52)	63.21 (63.20, 63.23)	91.15 (91.11, 91.18)	13.87 (13.86, 13.87)	16.66 (16.65, 16.67)	20.42 (20.41, 20.42)	30.07 (30.06, 30.08)
	2013	30.11 (30.11, 30.12)	56.93 (56.90, 56.95)	67.39 (67.38, 67.41)	92.89 (92.85, 92.92)	14.42 (14.42, 14.42)	16.74 (16.73, 16.75)	20.20 (20.20, 20.20)	29.64 (29.63, 29.65)
	2014	27.48 (27.48, 27.49)	52.77 (52.75, 52.80)	57.44 (57.43, 57.45)	85.76 (85.73, 85.79)	13.63 (13.62, 13.63)	15.52 (15.52, 15.53)	18.83 (18.83, 18.84)	27.40 (27.39, 27.41)
	2015	27.03 (27.03, 27.04)	52.89 (52.86, 52.92)	54.39 (54.38, 54.40)	77.55 (77.53, 77.58)	12.22 (12.21, 12.22)	17.75 (17.74, 17.76)	17.35 (17.35, 17.36)	24.14 (24.13, 24.15)
	2016	23.09 (23.08, 23.09)	42.38 (42.37, 42.40)	45.79 (45.78, 45.80)	62.81 (62.78, 62.83)	10.63 (10.63, 10.64)	15.09 (15.08, 15.09)	16.53 (16.53, 16.53)	19.30 (19.29, 19.31)
	2017	21.82 (21.81, 21.82)	45.15 (45.13, 45.17)	47.04 (47.02, 47.05)	75.51 (75.49, 75.54)	10.01 (10.01, 10.01)	12.10 (12.09, 12.11)	14.53 (14.52, 14.53)	21.08 (21.07, 21.08)
	2018	21.28 (21.27, 21.28)	47.24 (47.22, 47.26)	43.78 (43.77, 43.80)	62.87 (62.85, 62.89)	10.03 (10.03, 10.03)	11.98 (11.98, 11.99)	14.13 (14.13, 14.14)	20.50 (20.49, 20.51)
	2019	20.51 (20.51, 20.51)	45.55 (45.53, 45.57)	41.60 (41.59, 41.61)	63.56 (63.54, 63.59)	9.27 (9.27, 9.28)	14.12 (14.11, 14.12)	12.49 (12.49, 12.50)	19.12 (19.11, 19.13)
	2020	19.82 (19.82, 19.83)	39.73 (39.71, 39.74)	44.42 (44.41, 44.43)	58.01 (57.99, 58.04)	9.73 (9.73, 9.74)	10.01 (10.00, 10.02)	13.92 (13.92, 13.92)	17.40 (17.39, 17.41)
