# Supplementary material for: Difference in trends in suicide mortality rates by marital status and age groups from 2000 to 2020 in Japan
Source: PLoS One. 2026 Mar 31;21(3):e0342843. doi: 10.1371/journal.pone.0342843 (PMC13038005; doi:10.1371/journal.pone.0342843)
Supplement: S5 Table — (XLSX) [file pone.0342843.s005.xlsx]

## Sheet: Sheet1
		Men			Women
		Never-married	Widowed	Divorced	Never-married	Widowed	Divorced
Age group	Year	Ratio (95% CI)	Ratio (95% CI)	Ratio (95% CI)	Ratio (95% CI)	Ratio (95% CI)	Ratio (95% CI)
20-39 years
	2000	2.85 (2.85, 2.85)	11.20 (11.18, 11.21)	12.11 (12.10, 12.11)	2.68 (2.68, 2.68)	23.78 (23.73, 23.83)	5.64 (5.64, 5.64)
	2001	2.72 (2.72, 2.72)	14.78 (14.75, 14.81)	11.56 (11.55, 11.56)	2.85 (2.85, 2.86)	9.23 (9.20, 9.26)	6.19 (6.18, 6.19)
	2002	2.78 (2.78, 2.78)	10.14 (10.12, 10.15)	13.08 (13.07, 13.09)	2.38 (2.38, 2.38)	4.17 (4.16, 4.17)	5.19 (5.19, 5.20)
	2003	2.53 (2.53, 2.53)	11.08 (11.07, 11.10)	14.03 (14.02, 14.03)	3.05 (3.05, 3.05)	7.44 (7.42, 7.45)	7.90 (7.89, 7.90)
	2004	2.56 (2.55, 2.56)	11.35 (11.34, 11.37)	12.81 (12.81, 12.82)	2.90 (2.90, 2.90)	13.59 (13.56, 13.62)	6.70 (6.70, 6.70)
	2005	2.49 (2.49, 2.49)	8.59 (8.57, 8.60)	11.02 (11.01, 11.02)	2.66 (2.66, 2.66)	17.92 (17.88, 17.95)	7.28 (7.28, 7.29)
	2006	2.62 (2.62, 2.62)	17.46 (17.43, 17.49)	11.57 (11.56, 11.57)	2.65 (2.65, 2.65)	11.52 (11.49, 11.54)	7.19 (7.18, 7.19)
	2007	2.84 (2.83, 2.84)	9.02 (9.00, 9.04)	13.07 (13.07, 13.08)	2.74 (2.74, 2.74)	4.68 (4.67, 4.69)	7.40 (7.39, 7.40)
	2008	2.80 (2.80, 2.80)	15.41 (15.38, 15.44)	11.47 (11.46, 11.47)	3.19 (3.19, 3.19)	9.03 (9.01, 9.06)	9.40 (9.39, 9.40)
	2009	2.94 (2.94, 2.94)	11.45 (11.43, 11.47)	13.80 (13.79, 13.81)	3.14 (3.14, 3.14)	4.29 (4.29, 4.30)	7.55 (7.54, 7.55)
	2010	2.76 (2.76, 2.76)	7.36 (7.35, 7.37)	12.04 (12.03, 12.04)	2.55 (2.55, 2.56)	9.82 (9.80, 9.83)	7.00 (7.00, 7.01)
	2011	2.83 (2.83, 2.83)	9.87 (9.85, 9.89)	10.95 (10.94, 10.95)	2.97 (2.97, 2.98)	8.03 (8.01, 8.05)	8.22 (8.22, 8.23)
	2012	2.90 (2.90, 2.90)	9.55 (9.53, 9.56)	13.63 (13.63, 13.64)	2.66 (2.66, 2.67)	12.02 (12.00, 12.05)	7.87 (7.86, 7.87)
	2013	2.84 (2.84, 2.85)	9.21 (9.19, 9.23)	13.26 (13.25, 13.27)	2.62 (2.61, 2.62)	7.20 (7.18, 7.23)	7.85 (7.85, 7.86)
	2014	2.81 (2.81, 2.81)	3.72 (3.71, 3.73)	11.12 (11.12, 11.13)	2.93 (2.93, 2.93)	3.40 (3.39, 3.41)	8.91 (8.91, 8.92)
	2015	2.77 (2.77, 2.77)	5.24 (5.22, 5.25)	12.26 (12.25, 12.26)	2.87 (2.87, 2.87)	14.68 (14.65, 14.72)	7.85 (7.85, 7.86)
	2016	2.50 (2.50, 2.50)	5.73 (5.71, 5.74)	10.76 (10.75, 10.77)	2.45 (2.45, 2.45)	1.97 (1.96, 1.98)	7.29 (7.29, 7.30)
	2017	2.46 (2.46, 2.47)	10.36 (10.34, 10.39)	10.45 (10.44, 10.45)	2.80 (2.80, 2.80)	17.14 (17.11, 17.18)	8.36 (8.35, 8.37)
	2018	2.22 (2.22, 2.22)	3.18 (3.17, 3.19)	11.01 (11.00, 11.02)	2.66 (2.65, 2.66)	4.63 (4.61, 4.64)	8.26 (8.25, 8.26)
	2019	2.35 (2.35, 2.35)	13.14 (13.12, 13.17)	10.14 (10.13, 10.15)	1.96 (1.96, 1.96)	12.02 (11.99, 12.05)	6.32 (6.31, 6.32)
	2020	2.55 (2.55, 2.55)	7.74 (7.72, 7.76)	12.56 (12.55, 12.57)	2.26 (2.25, 2.26)	7.30 (7.28, 7.32)	8.62 (8.62, 8.63)
40-64 years
	2000	2.77 (2.77, 2.77)	3.36 (3.36, 3.36)	5.82 (5.82, 5.82)	2.62 (2.62, 2.62)	1.93 (1.93, 1.93)	2.87 (2.87, 2.87)
	2001	2.61 (2.61, 2.61)	3.31 (3.31, 3.31)	5.92 (5.92, 5.92)	2.47 (2.46, 2.47)	2.43 (2.43, 2.43)	2.94 (2.94, 2.94)
	2002	2.63 (2.63, 2.63)	3.21 (3.21, 3.21)	5.92 (5.92, 5.92)	2.71 (2.71, 2.71)	2.34 (2.34, 2.34)	2.76 (2.76, 2.76)
	2003	2.58 (2.58, 2.58)	3.76 (3.76, 3.76)	6.07 (6.07, 6.07)	2.49 (2.49, 2.49)	2.64 (2.64, 2.64)	2.71 (2.71, 2.71)
	2004	2.69 (2.69, 2.69)	3.53 (3.53, 3.53)	5.83 (5.82, 5.83)	2.38 (2.38, 2.38)	2.43 (2.43, 2.43)	2.78 (2.78, 2.78)
	2005	2.46 (2.46, 2.46)	3.16 (3.16, 3.16)	5.96 (5.96, 5.96)	2.25 (2.25, 2.25)	2.43 (2.43, 2.44)	3.10 (3.09, 3.10)
	2006	2.42 (2.42, 2.42)	3.36 (3.36, 3.36)	5.49 (5.49, 5.50)	2.30 (2.30, 2.30)	2.76 (2.76, 2.76)	3.11 (3.10, 3.11)
	2007	2.35 (2.35, 2.35)	3.32 (3.32, 3.32)	5.59 (5.59, 5.59)	2.35 (2.35, 2.35)	2.39 (2.38, 2.39)	3.12 (3.12, 3.12)
	2008	2.46 (2.46, 2.46)	3.72 (3.72, 3.72)	5.49 (5.49, 5.49)	2.32 (2.32, 2.32)	2.72 (2.72, 2.72)	3.21 (3.21, 3.21)
	2009	2.36 (2.36, 2.36)	3.55 (3.55, 3.56)	5.73 (5.72, 5.73)	2.23 (2.23, 2.23)	2.40 (2.40, 2.40)	3.03 (3.03, 3.03)
	2010	2.41 (2.41, 2.41)	4.31 (4.30, 4.31)	5.72 (5.72, 5.72)	1.95 (1.95, 1.95)	2.63 (2.63, 2.63)	2.93 (2.93, 2.93)
	2011	2.25 (2.25, 2.25)	3.71 (3.71, 3.71)	5.93 (5.93, 5.93)	1.85 (1.85, 1.85)	2.64 (2.64, 2.64)	3.07 (3.07, 3.07)
	2012	2.25 (2.25, 2.25)	4.14 (4.13, 4.14)	5.36 (5.36, 5.36)	1.84 (1.84, 1.84)	2.17 (2.17, 2.17)	2.99 (2.98, 2.99)
	2013	2.28 (2.28, 2.28)	3.96 (3.96, 3.96)	5.50 (5.50, 5.50)	1.81 (1.81, 1.81)	2.31 (2.31, 2.32)	3.05 (3.05, 3.05)
	2014	2.39 (2.39, 2.39)	3.79 (3.78, 3.79)	5.64 (5.64, 5.65)	1.90 (1.90, 1.90)	2.73 (2.73, 2.73)	2.95 (2.95, 2.95)
	2015	2.31 (2.31, 2.31)	3.62 (3.62, 3.62)	5.27 (5.27, 5.27)	1.99 (1.99, 1.99)	2.54 (2.53, 2.54)	2.96 (2.95, 2.96)
	2016	2.44 (2.44, 2.44)	4.39 (4.38, 4.39)	5.91 (5.91, 5.91)	2.07 (2.07, 2.07)	2.07 (2.07, 2.07)	2.83 (2.83, 2.83)
	2017	2.34 (2.34, 2.35)	4.29 (4.28, 4.29)	6.02 (6.02, 6.02)	1.94 (1.94, 1.95)	2.32 (2.32, 2.32)	2.92 (2.92, 2.92)
	2018	2.30 (2.30, 2.31)	3.71 (3.71, 3.72)	5.55 (5.54, 5.55)	1.96 (1.96, 1.96)	2.10 (2.10, 2.10)	3.14 (3.13, 3.14)
	2019	2.29 (2.29, 2.29)	4.31 (4.31, 4.32)	5.61 (5.61, 5.61)	1.85 (1.85, 1.85)	2.86 (2.86, 2.86)	3.15 (3.15, 3.15)
	2020	2.39 (2.39, 2.39)	3.70 (3.69, 3.70)	5.71 (5.71, 5.71)	1.84 (1.84, 1.84)	1.48 (1.48, 1.49)	3.07 (3.07, 3.07)
65 years and older
	2000	3.08 (3.08, 3.08)	2.27 (2.26, 2.27)	3.42 (3.42, 3.42)	1.69 (1.69, 1.69)	1.45 (1.45, 1.45)	1.88 (1.88, 1.88)
	2001	2.61 (2.61, 2.62)	2.35 (2.35, 2.35)	3.45 (3.45, 3.45)	1.64 (1.64, 1.64)	1.35 (1.35, 1.35)	1.74 (1.74, 1.74)
	2002	2.11 (2.10, 2.11)	2.24 (2.23, 2.24)	3.04 (3.04, 3.04)	1.41 (1.41, 1.41)	1.55 (1.55, 1.55)	1.84 (1.84, 1.85)
	2003	2.47 (2.47, 2.47)	2.26 (2.26, 2.26)	3.63 (3.62, 3.63)	1.68 (1.68, 1.68)	1.47 (1.47, 1.47)	1.79 (1.79, 1.79)
	2004	2.50 (2.50, 2.50)	2.35 (2.35, 2.35)	3.09 (3.09, 3.09)	1.65 (1.65, 1.65)	1.51 (1.51, 1.51)	1.73 (1.73, 1.73)
	2005	2.24 (2.24, 2.24)	2.25 (2.25, 2.25)	3.38 (3.37, 3.38)	1.34 (1.34, 1.34)	1.47 (1.47, 1.47)	1.65 (1.65, 1.65)
	2006	2.25 (2.25, 2.25)	2.24 (2.24, 2.24)	3.19 (3.19, 3.19)	1.68 (1.68, 1.68)	1.38 (1.37, 1.38)	1.93 (1.93, 1.93)
	2007	1.96 (1.96, 1.96)	2.24 (2.24, 2.24)	3.34 (3.34, 3.34)	1.61 (1.61, 1.61)	1.55 (1.55, 1.55)	2.08 (2.07, 2.08)
	2008	2.27 (2.27, 2.27)	2.24 (2.24, 2.24)	3.43 (3.43, 3.43)	1.33 (1.32, 1.33)	1.58 (1.58, 1.58)	1.96 (1.96, 1.96)
	2009	1.96 (1.96, 1.96)	2.40 (2.40, 2.40)	3.22 (3.22, 3.23)	1.42 (1.42, 1.42)	1.45 (1.45, 1.45)	1.86 (1.85, 1.86)
	2010	2.01 (2.01, 2.01)	2.08 (2.08, 2.08)	3.25 (3.25, 3.25)	1.50 (1.50, 1.50)	1.50 (1.50, 1.50)	2.06 (2.06, 2.06)
	2011	1.71 (1.71, 1.71)	2.06 (2.05, 2.06)	2.62 (2.62, 2.62)	1.10 (1.10, 1.10)	1.43 (1.43, 1.43)	2.07 (2.07, 2.07)
	2012	1.76 (1.76, 1.76)	2.08 (2.08, 2.08)	3.00 (3.00, 3.00)	1.20 (1.20, 1.20)	1.47 (1.47, 1.47)	2.17 (2.17, 2.17)
	2013	1.89 (1.89, 1.89)	2.24 (2.24, 2.24)	3.08 (3.08, 3.09)	1.16 (1.16, 1.16)	1.40 (1.40, 1.40)	2.06 (2.05, 2.06)
	2014	1.92 (1.92, 1.92)	2.09 (2.09, 2.09)	3.12 (3.12, 3.12)	1.14 (1.14, 1.14)	1.38 (1.38, 1.38)	2.01 (2.01, 2.01)
	2015	1.96 (1.96, 1.96)	2.01 (2.01, 2.01)	2.87 (2.87, 2.87)	1.45 (1.45, 1.45)	1.42 (1.42, 1.42)	1.98 (1.97, 1.98)
	2016	1.84 (1.84, 1.84)	1.98 (1.98, 1.98)	2.72 (2.72, 2.72)	1.42 (1.42, 1.42)	1.55 (1.55, 1.55)	1.82 (1.81, 1.82)
	2017	2.07 (2.07, 2.07)	2.16 (2.16, 2.16)	3.46 (3.46, 3.46)	1.21 (1.21, 1.21)	1.45 (1.45, 1.45)	2.11 (2.10, 2.11)
	2018	2.22 (2.22, 2.22)	2.06 (2.06, 2.06)	2.95 (2.95, 2.96)	1.19 (1.19, 1.20)	1.41 (1.41, 1.41)	2.04 (2.04, 2.04)
	2019	2.22 (2.22, 2.22)	2.03 (2.03, 2.03)	3.10 (3.10, 3.10)	1.52 (1.52, 1.52)	1.35 (1.35, 1.35)	2.06 (2.06, 2.06)
	2020	2.00 (2.00, 2.00)	2.24 (2.24, 2.24)	2.93 (2.93, 2.93)	1.03 (1.03, 1.03)	1.43 (1.43, 1.43)	1.79 (1.79, 1.79)
