# Supplementary material for: Difference in trends in suicide mortality rates by marital status and age groups from 2000 to 2020 in Japan
Source: PLoS One. 2026 Mar 31;21(3):e0342843. doi: 10.1371/journal.pone.0342843 (PMC13038005; doi:10.1371/journal.pone.0342843)
Supplement: S6 Table — (XLSX) [file pone.0342843.s006.xlsx]

## Sheet: Sheet1
Marital status and each effect	Point estimate	Lower bound	Upper bound
Married
Age group
20-24	0.723444	0.541044	0.979431
25-29	0.716881	0.562107	0.924621
30-34	0.808712	0.66507	0.991926
35-39	1.00362	0.865238	1.17237
40-44	1.26015	1.13776	1.40171
45-49	1.46754	1.38408	1.55901
50-54	1.53608	1.48733	1.58623
55-59	1.39036	1.31169	1.47209
60-64	1.06256	0.957662	1.17456
65-69	0.870859	0.747461	1.00738
70-74	0.825953	0.674732	1.00131
75-79	0.842337	0.654483	1.07009
80-84	0.934304	0.69088	1.24284
Year
2000	1.09947	0.98933	1.21628
2001	1.10686	1.00649	1.21364
2002	1.12972	1.03613	1.22836
2003	1.19272	1.10173	1.28792
2004	1.15539	1.0784	1.2358
2005	1.17565	1.10653	1.24777
2006	1.15449	1.09605	1.21536
2007	1.18451	1.13111	1.24013
2008	1.14697	1.1014	1.19416
2009	1.16481	1.12269	1.20873
2010	1.12549	1.08694	1.16576
2011	1.08756	1.04808	1.1284
2012	1.00801	0.967002	1.05067
2013	0.97358	0.929971	1.01976
2014	0.909027	0.862103	0.959126
2015	0.88778	0.836458	0.943424
2016	0.798762	0.744775	0.858401
2017	0.773188	0.715613	0.837356
2018	0.75979	0.698016	0.828894
2019	0.743179	0.676874	0.818004
2020	0.726898	0.655787	0.808003
Birth cohort
1916-1920	1.81862	1.23323	2.74634
1917-1921	1.72787	1.18539	2.57445
1918-1922	1.61988	1.12194	2.38071
1919-1923	1.51965	1.06267	2.20404
1920-1924	1.4921	1.05327	2.14634
1921-1925	1.48252	1.05899	2.11167
1922-1926	1.47554	1.06306	2.07824
1923-1927	1.49475	1.08519	2.09288
1924-1928	1.41254	1.03776	1.94879
1925-1929	1.42221	1.05399	1.94675
1926-1930	1.41717	1.06137	1.91714
1927-1931	1.43763	1.08683	1.9264
1928-1932	1.43444	1.09421	1.90381
1929-1933	1.43938	1.10867	1.89126
1930-1934	1.47185	1.14389	1.91476
1931-1935	1.55067	1.2171	1.99898
1932-1936	1.56219	1.23913	1.99057
1933-1937	1.58214	1.26485	1.99944
1934-1938	1.55882	1.25736	1.95178
1935-1939	1.50738	1.22852	1.86585
1936-1940	1.49888	1.2333	1.83708
1937-1941	1.48587	1.23306	1.80177
1938-1942	1.48162	1.23965	1.78329
1939-1943	1.46797	1.23863	1.75153
1940-1944	1.42382	1.21296	1.68187
1941-1945	1.39113	1.19662	1.62706
1942-1946	1.27181	1.10466	1.46946
1943-1947	1.22773	1.07441	1.4075
1944-1948	1.20503	1.06299	1.37065
1945-1949	1.19403	1.0621	1.34671
1946-1950	1.16345	1.04591	1.29728
1947-1951	1.15097	1.04186	1.27417
1948-1952	1.13858	1.0375	1.25194
1949-1953	1.07911	0.990713	1.17771
1950-1954	1.00624	0.930641	1.08935
1951-1955	0.949044	0.885629	1.01753
1952-1956	0.889275	0.832717	0.949539
1953-1957	0.865543	0.813461	0.920646
1954-1958	0.866849	0.817327	0.919325
1955-1959	0.879141	0.830901	0.930374
1956-1960	0.839472	0.795816	0.885226
1957-1961	0.820764	0.774093	0.869396
1958-1962	0.813042	0.76442	0.863613
1959-1963	0.822837	0.771529	0.876625
1960-1964	0.799221	0.744998	0.855956
1961-1965	0.76749	0.711976	0.825381
1962-1966	0.727723	0.667064	0.790893
1963-1967	0.702499	0.638679	0.769388
1964-1968	0.700877	0.633968	0.772238
1965-1969	0.676722	0.60615	0.752076
1966-1970	0.673525	0.599228	0.753319
1967-1971	0.670804	0.589989	0.758446
1968-1972	0.662545	0.577364	0.755499
1969-1973	0.661799	0.5726	0.760338
1970-1974	0.651684	0.559023	0.755243
1971-1975	0.625153	0.529819	0.731907
1972-1976	0.636486	0.534255	0.752482
1973-1977	0.642325	0.533936	0.766644
1974-1978	0.661591	0.546212	0.79533
1975-1979	0.660243	0.539639	0.801417
1976-1980	0.6581	0.532352	0.806423
1977-1981	0.668107	0.534659	0.827334
1978-1982	0.654705	0.517122	0.819577
1979-1983	0.66643	0.522105	0.840863
1980-1984	0.686523	0.53309	0.874107
1981-1985	0.715395	0.550929	0.918046
1982-1986	0.731303	0.555843	0.949721
1983-1987	0.76122	0.573464	0.996749
1984-1988	0.787438	0.588564	1.04009
1985-1989	0.793947	0.586196	1.05896
1986-1990	0.81521	0.597409	1.09747
1987-1991	0.807956	0.583061	1.10134
1988-1992	0.800385	0.570338	1.10304
1989-1993	0.810669	0.573059	1.12755
1990-1994	0.820626	0.574374	1.15257
1991-1995	0.862679	0.601855	1.21949
1992-1996	0.937312	0.653952	1.33511
1993-1997	1.00626	0.700048	1.44542
1994-1998	1.06327	0.735506	1.54244
1995-1999	1.09608	0.75108	1.60488
1996-2000	1.10505	0.748854	1.63316
Never-married
Age group
20-24	0.541706	0.393331	0.739859
25-29	0.747554	0.57155	0.971287
30-34	1.03408	0.834179	1.2766
35-39	1.31122	1.11444	1.53919
40-44	1.41219	1.26328	1.57625
45-49	1.48453	1.39241	1.58163
50-54	1.5141	1.45822	1.57174
55-59	1.47046	1.37779	1.57145
60-64	1.19304	1.06611	1.33822
65-69	0.977416	0.829417	1.1551
70-74	0.821676	0.661719	1.02357
75-79	0.692373	0.529189	0.91131
80-84	0.588161	0.425029	0.816695
Year
2000	1.15362	1.03149	1.29364
2001	1.10445	0.999211	1.2239
2002	1.13671	1.03732	1.2483
2003	1.21093	1.11272	1.32025
2004	1.186	1.10086	1.27911
2005	1.19351	1.11765	1.27591
2006	1.17248	1.10786	1.24194
2007	1.18242	1.12488	1.24391
2008	1.19408	1.1419	1.24897
2009	1.20932	1.16059	1.26025
2010	1.17164	1.12674	1.21832
2011	1.07288	1.02909	1.11776
2012	0.999866	0.955189	1.04595
2013	0.964585	0.917035	1.01391
2014	0.907957	0.856937	0.961067
2015	0.836874	0.783022	0.893147
2016	0.790985	0.732948	0.852358
2017	0.750731	0.689413	0.81661
2018	0.722672	0.657732	0.79248
2019	0.70954	0.639567	0.785107
2020	0.717355	0.640803	0.800642
Birth cohort
1916-1920	1.74652	1.12024	2.75725
1917-1921	1.73732	1.12799	2.70378
1918-1922	1.6994	1.11752	2.60664
1919-1923	1.67676	1.11489	2.54121
1920-1924	1.66838	1.12033	2.49953
1921-1925	1.63343	1.10884	2.41234
1922-1926	1.55179	1.06301	2.25662
1923-1927	1.47642	1.02146	2.11803
1924-1928	1.44388	1.00711	2.04943
1925-1929	1.44279	1.0166	2.02769
1926-1930	1.47587	1.05208	2.05301
1927-1931	1.52186	1.09598	2.09833
1928-1932	1.53495	1.11726	2.0922
1929-1933	1.59879	1.17809	2.16334
1930-1934	1.62447	1.20844	2.17377
1931-1935	1.70763	1.28612	2.26313
1932-1936	1.71623	1.30707	2.24854
1933-1937	1.68283	1.29449	2.18186
1934-1938	1.6369	1.27127	2.09873
1935-1939	1.5578	1.22336	1.97294
1936-1940	1.53791	1.22164	1.92445
1937-1941	1.54087	1.23656	1.90983
1938-1942	1.54802	1.25601	1.90137
1939-1943	1.5568	1.27464	1.89562
1940-1944	1.55546	1.28527	1.87929
1941-1945	1.44724	1.21118	1.72474
1942-1946	1.23448	1.0433	1.45159
1943-1947	1.19486	1.01975	1.39332
1944-1948	1.195	1.02976	1.38335
1945-1949	1.17059	1.01885	1.34167
1946-1950	1.12718	0.99253	1.27612
1947-1951	1.15572	1.02652	1.29941
1948-1952	1.12491	1.00705	1.25445
1949-1953	1.07528	0.970112	1.19063
1950-1954	0.984574	0.895725	1.08153
1951-1955	0.91805	0.843462	0.998395
1952-1956	0.845419	0.780216	0.914962
1953-1957	0.812542	0.753514	0.875208
1954-1958	0.786233	0.731994	0.844018
1955-1959	0.797546	0.74556	0.85337
1956-1960	0.788361	0.740872	0.839081
1957-1961	0.729162	0.681819	0.779199
1958-1962	0.713436	0.666111	0.763657
1959-1963	0.706303	0.657815	0.75791
1960-1964	0.68878	0.638957	0.742314
1961-1965	0.666951	0.616758	0.721018
1962-1966	0.649934	0.594675	0.709667
1963-1967	0.646231	0.587206	0.710923
1964-1968	0.642929	0.580429	0.712446
1965-1969	0.629128	0.563385	0.702679
1966-1970	0.612385	0.544359	0.689254
1967-1971	0.608918	0.534645	0.693505
1968-1972	0.620561	0.540821	0.712629
1969-1973	0.609981	0.526703	0.706845
1970-1974	0.60986	0.521976	0.713136
1971-1975	0.603372	0.511931	0.712447
1972-1976	0.613353	0.514379	0.732632
1973-1977	0.608289	0.504469	0.734235
1974-1978	0.631944	0.520649	0.76935
1975-1979	0.63205	0.515098	0.777538
1976-1980	0.650313	0.525905	0.806897
1977-1981	0.647606	0.516915	0.813718
1978-1982	0.653563	0.516427	0.829576
1979-1983	0.66993	0.524841	0.858311
1980-1984	0.700683	0.543949	0.907041
1981-1985	0.724709	0.556513	0.94812
1982-1986	0.765339	0.580996	1.01385
1983-1987	0.802958	0.603306	1.07361
1984-1988	0.829228	0.617285	1.12001
1985-1989	0.850134	0.626927	1.16
1986-1990	0.854736	0.623053	1.17854
1987-1991	0.893208	0.643915	1.24738
1988-1992	0.903554	0.643914	1.27496
1989-1993	0.915061	0.646033	1.30441
1990-1994	0.916094	0.640111	1.32057
1991-1995	0.940479	0.650652	1.36995
1992-1996	0.979762	0.669861	1.44428
1993-1997	1.02404	0.693678	1.52652
1994-1998	1.0439	0.700383	1.56923
1995-1999	1.07472	0.715273	1.6309
1996-2000	1.11675	0.738285	1.70697
Widowed
Age group
20-24	0.959214	0.561758	1.5253
25-29	1.32149	0.918634	1.92427
30-34	2.17203	1.5381	3.04106
35-39	1.58685	1.24631	2.02398
40-44	1.3552	1.1221	1.63984
45-49	1.20527	1.05086	1.38774
50-54	1.18864	1.07148	1.3244
55-59	1.10629	0.998464	1.22782
60-64	0.811765	0.707875	0.925699
65-69	0.658797	0.546349	0.786211
70-74	0.586599	0.459269	0.73854
75-79	0.571428	0.421537	0.761039
80-84	0.594468	0.413998	0.837337
Year
2000	1.29592	1.1335	1.4793
2001	1.30864	1.15669	1.47962
2002	1.29264	1.15403	1.44609
2003	1.30978	1.17759	1.45518
2004	1.25439	1.14078	1.37812
2005	1.19366	1.09756	1.29747
2006	1.19784	1.10994	1.29292
2007	1.19474	1.11424	1.28261
2008	1.1548	1.08253	1.23226
2009	1.18095	1.10933	1.25952
2010	1.08716	1.02319	1.15538
2011	1.00045	0.936111	1.06705
2012	0.993365	0.929173	1.06165
2013	0.957375	0.890899	1.02888
2014	0.864564	0.797019	0.936711
2015	0.803456	0.73459	0.878233
2016	0.733113	0.66118	0.812357
2017	0.711011	0.636998	0.792791
2018	0.688236	0.611018	0.77536
2019	0.677416	0.595095	0.771436
2020	0.682526	0.592566	0.78659
Birth cohort
1916-1920	1.11392	0.709051	1.7969
1917-1921	1.10409	0.709355	1.76334
1918-1922	1.08307	0.702035	1.71022
1919-1923	1.07568	0.703169	1.68047
1920-1924	1.10015	0.72771	1.7064
1921-1925	1.0981	0.735331	1.67683
1922-1926	1.10925	0.751513	1.67502
1923-1927	1.13449	0.777362	1.70074
1924-1928	1.13713	0.787659	1.68419
1925-1929	1.12227	0.785887	1.63704
1926-1930	1.1134	0.78971	1.59889
1927-1931	1.12287	0.805947	1.59506
1928-1932	1.12479	0.81532	1.58037
1929-1933	1.13011	0.827866	1.56738
1930-1934	1.16933	0.867479	1.60485
1931-1935	1.22238	0.919277	1.65948
1932-1936	1.23415	0.938682	1.65263
1933-1937	1.26893	0.975714	1.68669
1934-1938	1.2581	0.976412	1.65389
1935-1939	1.21106	0.949998	1.56681
1936-1940	1.21264	0.963265	1.55146
1937-1941	1.20027	0.962929	1.51653
1938-1942	1.21961	0.987677	1.52969
1939-1943	1.23582	1.01107	1.53934
1940-1944	1.19997	0.991587	1.477
1941-1945	1.13321	0.947243	1.3735
1942-1946	1.07724	0.907122	1.29071
1943-1947	1.03686	0.879632	1.23001
1944-1948	1.03359	0.884709	1.21809
1945-1949	1.02755	0.887399	1.20003
1946-1950	1.02355	0.892728	1.18313
1947-1951	1.02454	0.897844	1.17944
1948-1952	1.02007	0.897879	1.16967
1949-1953	0.975466	0.861559	1.10982
1950-1954	0.947615	0.839811	1.07326
1951-1955	0.906029	0.805269	1.02012
1952-1956	0.865306	0.766191	0.973801
1953-1957	0.849445	0.75041	0.956183
1954-1958	0.86965	0.7685	0.980253
1955-1959	0.87503	0.77254	0.987907
1956-1960	0.862501	0.758714	0.975956
1957-1961	0.850813	0.742423	0.967958
1958-1962	0.862925	0.750339	0.986695
1959-1963	0.871962	0.75472	1.00266
1960-1964	0.887938	0.764656	1.02739
1961-1965	0.907568	0.777642	1.05732
1962-1966	0.932266	0.792656	1.0964
1963-1967	0.943317	0.796449	1.11803
1964-1968	0.949493	0.794965	1.13424
1965-1969	0.943201	0.782109	1.13622
1966-1970	0.944426	0.77622	1.14799
1967-1971	0.959216	0.780868	1.18059
1968-1972	0.954006	0.768275	1.18565
1969-1973	0.946241	0.754354	1.18606
1970-1974	0.945844	0.746612	1.19447
1971-1975	0.948999	0.742794	1.20913
1972-1976	0.953527	0.738588	1.22711
1973-1977	0.957783	0.735345	1.24322
1974-1978	0.964977	0.734327	1.26256
1975-1979	0.976157	0.738198	1.28826
1976-1980	0.972407	0.72855	1.29239
1977-1981	0.970571	0.719474	1.30114
1978-1982	0.965382	0.708494	1.30194
1979-1983	0.957872	0.695203	1.30076
1980-1984	0.951395	0.684053	1.30078
1981-1985	0.946018	0.672201	1.30316
1982-1986	0.951994	0.671058	1.32603
1983-1987	0.949574	0.663186	1.33463
1984-1988	0.943458	0.652426	1.33657
1985-1989	0.933143	0.638464	1.33287
1986-1990	0.918136	0.619568	1.32134
1987-1991	0.907141	0.603686	1.31744
1988-1992	0.899664	0.591169	1.31731
1989-1993	0.893039	0.580685	1.31876
1990-1994	0.889483	0.573284	1.32498
1991-1995	0.886242	0.564785	1.33355
1992-1996	0.881108	0.555314	1.33886
1993-1997	0.877006	0.54671	1.34466
1994-1998	0.873979	0.539351	1.35401
1995-1999	0.871962	0.533165	1.36535
1996-2000	0.870927	0.527484	1.37774
Divorced
Age group
20-24	1.12177	0.823766	1.55505
25-29	1.25827	0.968878	1.66018
30-34	1.39261	1.12894	1.74196
35-39	1.49222	1.27062	1.77086
40-44	1.48533	1.32835	1.67257
45-49	1.4622	1.36748	1.56806
50-54	1.38542	1.32933	1.44389
55-59	1.25519	1.17525	1.3383
60-64	0.912847	0.813306	1.01805
65-69	0.685332	0.578915	0.80285
70-74	0.5746	0.459706	0.707504
75-79	0.514005	0.38924	0.66709
80-84	0.488546	0.351201	0.666049
Year
2000	1.21548	1.08043	1.36108
2001	1.20366	1.08129	1.33434
2002	1.25361	1.13658	1.37737
2003	1.4069	1.28344	1.5374
2004	1.27361	1.17646	1.3751
2005	1.28265	1.19429	1.37576
2006	1.20216	1.129	1.27913
2007	1.21902	1.15227	1.28971
2008	1.18428	1.12513	1.24646
2009	1.22314	1.1653	1.284
2010	1.14172	1.08949	1.19585
2011	1.05495	1.00429	1.10724
2012	0.951388	0.901986	1.00336
2013	0.918139	0.867301	0.972144
2014	0.840453	0.788323	0.896327
2015	0.802993	0.748824	0.862612
2016	0.733971	0.677393	0.797182
2017	0.728662	0.668295	0.796866
2018	0.677651	0.615045	0.748895
2019	0.671343	0.604723	0.748343
2020	0.646903	0.577081	0.728546
Birth cohort
1916-1920	1.09266	0.71289	1.69603
1917-1921	1.08856	0.718477	1.67189
1918-1922	1.08054	0.719966	1.64165
1919-1923	1.08251	0.728892	1.62689
1920-1924	1.0841	0.736498	1.61201
1921-1925	1.09744	0.753852	1.6137
1922-1926	1.10193	0.764235	1.60607
1923-1927	1.12754	0.789975	1.63107
1924-1928	1.16052	0.82164	1.66407
1925-1929	1.19959	0.859995	1.70543
1926-1930	1.22493	0.889103	1.72089
1927-1931	1.22496	0.897502	1.69978
1928-1932	1.24487	0.921994	1.71105
1929-1933	1.25277	0.937859	1.70405
1930-1934	1.25907	0.952278	1.69224
1931-1935	1.27762	0.977804	1.69751
1932-1936	1.30804	1.01276	1.71878
1933-1937	1.30951	1.02361	1.70167
1934-1938	1.30358	1.02849	1.67792
1935-1939	1.25938	1.0017	1.6003
1936-1940	1.28113	1.0331	1.60901
1937-1941	1.29374	1.05192	1.60801
1938-1942	1.3407	1.10079	1.65292
1939-1943	1.33383	1.10547	1.62909
1940-1944	1.29352	1.08243	1.56122
1941-1945	1.26443	1.07116	1.50903
1942-1946	1.15369	0.983812	1.36087
1943-1947	1.13721	0.979465	1.32977
1944-1948	1.11298	0.967189	1.28919
1945-1949	1.05878	0.92789	1.21349
1946-1950	1.04708	0.928173	1.18584
1947-1951	1.05726	0.945137	1.18806
1948-1952	1.03222	0.929538	1.1502
1949-1953	0.975486	0.883969	1.07836
1950-1954	0.952422	0.869858	1.04566
1951-1955	0.868151	0.799021	0.943397
1952-1956	0.810339	0.747963	0.877202
1953-1957	0.769955	0.712492	0.831453
1954-1958	0.780219	0.725394	0.838619
1955-1959	0.812795	0.7584	0.871267
1956-1960	0.812187	0.760348	0.867472
1957-1961	0.805051	0.75036	0.863189
1958-1962	0.796833	0.740836	0.856722
1959-1963	0.759965	0.703441	0.820283
1960-1964	0.742985	0.684268	0.805604
1961-1965	0.745225	0.683848	0.810528
1962-1966	0.747572	0.678907	0.821242
1963-1967	0.727875	0.655162	0.805009
1964-1968	0.746828	0.667899	0.832136
1965-1969	0.753416	0.668504	0.846127
1966-1970	0.734693	0.645643	0.830397
1967-1971	0.760736	0.661498	0.869849
1968-1972	0.765169	0.65891	0.882637
1969-1973	0.782419	0.668074	0.91048
1970-1974	0.764954	0.646787	0.897349
1971-1975	0.750048	0.627463	0.88706
1972-1976	0.761313	0.629506	0.911012
1973-1977	0.772317	0.632369	0.933274
1974-1978	0.787326	0.638558	0.960616
1975-1979	0.787775	0.632254	0.969758
1976-1980	0.798408	0.63449	0.991321
1977-1981	0.796741	0.624982	1.00029
1978-1982	0.796327	0.617144	1.00917
1979-1983	0.84189	0.647774	1.07839
1980-1984	0.896697	0.682482	1.16165
1981-1985	0.922606	0.694554	1.20587
1982-1986	0.934378	0.693379	1.23546
1983-1987	1.01477	0.747942	1.35809
1984-1988	1.03547	0.75429	1.39715
1985-1989	1.07273	0.774565	1.46239
1986-1990	1.10944	0.793189	1.52841
1987-1991	1.11999	0.791087	1.56347
1988-1992	1.12013	0.782203	1.58155
1989-1993	1.12564	0.777415	1.60427
1990-1994	1.12969	0.772996	1.6233
1991-1995	1.18607	0.8058	1.72307
1992-1996	1.21657	0.818695	1.79039
1993-1997	1.25063	0.832678	1.86067
1994-1998	1.28586	0.847661	1.93681
1995-1999	1.29409	0.843814	1.96603
1996-2000	1.30071	0.840838	2.00112
