# Supplementary material for: Difference in trends in suicide mortality rates by marital status and age groups from 2000 to 2020 in Japan
Source: PLoS One. 2026 Mar 31;21(3):e0342843. doi: 10.1371/journal.pone.0342843 (PMC13038005; doi:10.1371/journal.pone.0342843)
Supplement: S7 Table — (XLSX) [file pone.0342843.s007.xlsx]

## Sheet: Sheet1
Marital status and each effect	Point estimate	Lower bound	Upper bound
Married
Age group
20-24	0.652307	0.494614	0.85667
25-29	0.683692	0.543193	0.862486
30-34	0.748283	0.621878	0.902557
35-39	0.791384	0.687238	0.912921
40-44	0.88915	0.806315	0.981402
45-49	1.06059	1.00082	1.12457
50-54	1.30311	1.25818	1.34931
55-59	1.29993	1.22935	1.37505
60-64	1.24321	1.13008	1.36723
65-69	1.26358	1.09952	1.45135
70-74	1.21995	1.0154	1.46297
75-79	1.14663	0.912432	1.43816
80-84	1.0787	0.821493	1.41007
Year
2000	1.07646	0.975481	1.18591
2001	1.04062	0.950901	1.13674
2002	1.03565	0.953977	1.12284
2003	1.07024	0.993197	1.15214
2004	1.03105	0.964973	1.10094
2005	1.03177	0.972248	1.09441
2006	1.06158	1.00701	1.11888
2007	1.09441	1.04369	1.14737
2008	1.06218	1.01736	1.1086
2009	1.08966	1.04686	1.13367
2010	1.13664	1.09419	1.1809
2011	1.15526	1.11038	1.20245
2012	1.05939	1.01359	1.10648
2013	1.06727	1.01778	1.11958
2014	1.01339	0.960691	1.0697
2015	0.93063	0.876528	0.988516
2016	0.858062	0.801828	0.91862
2017	0.817848	0.757992	0.882394
2018	0.821456	0.756507	0.893244
2019	0.791575	0.721869	0.869035
2020	0.88121	0.79918	0.973068
Birth cohort
1916-1920	1.97493	1.36759	2.89223
1917-1921	1.91087	1.33916	2.75674
1918-1922	1.80423	1.28086	2.56174
1919-1923	1.78372	1.27375	2.51726
1920-1924	1.75995	1.26637	2.46524
1921-1925	1.73095	1.25685	2.40263
1922-1926	1.65902	1.2151	2.28146
1923-1927	1.54752	1.14724	2.09933
1924-1928	1.49036	1.11288	2.0073
1925-1929	1.39539	1.05451	1.85453
1926-1930	1.35631	1.03393	1.78721
1927-1931	1.32051	1.01463	1.72516
1928-1932	1.26825	0.985133	1.63939
1929-1933	1.2935	1.01006	1.66558
1930-1934	1.25629	0.990333	1.60011
1931-1935	1.21332	0.966932	1.52578
1932-1936	1.21915	0.979428	1.52196
1933-1937	1.22282	0.990562	1.51584
1934-1938	1.20723	0.986576	1.48375
1935-1939	1.16969	0.965024	1.42079
1936-1940	1.17041	0.974237	1.4103
1937-1941	1.16304	0.976068	1.39052
1938-1942	1.16787	0.987547	1.38513
1939-1943	1.16097	0.989563	1.36468
1940-1944	1.15023	0.988171	1.34257
1941-1945	1.09552	0.950573	1.26463
1942-1946	1.01185	0.886182	1.15608
1943-1947	1.00369	0.884733	1.14139
1944-1948	0.97878	0.869218	1.10294
1945-1949	0.968569	0.866868	1.08306
1946-1950	0.941763	0.851229	1.0418
1947-1951	0.968013	0.879146	1.06737
1948-1952	0.968054	0.884547	1.06142
1949-1953	0.921853	0.84859	1.00261
1950-1954	0.865777	0.80169	0.93483
1951-1955	0.838716	0.782551	0.898762
1952-1956	0.849368	0.794014	0.90946
1953-1957	0.821386	0.770204	0.876211
1954-1958	0.799346	0.750223	0.851014
1955-1959	0.822432	0.77382	0.873704
1956-1960	0.854768	0.807328	0.90472
1957-1961	0.843209	0.792439	0.896229
1958-1962	0.834929	0.78183	0.89028
1959-1963	0.819362	0.763222	0.877661
1960-1964	0.828941	0.768456	0.891715
1961-1965	0.870812	0.808266	0.937046
1962-1966	0.865651	0.794461	0.940762
1963-1967	0.888661	0.811556	0.971183
1964-1968	0.902744	0.819773	0.992531
1965-1969	0.887787	0.798961	0.983785
1966-1970	0.874896	0.782519	0.975625
1967-1971	0.871254	0.771865	0.981156
1968-1972	0.866788	0.762236	0.983644
1969-1973	0.858855	0.74966	0.982377
1970-1974	0.832486	0.71952	0.961073
1971-1975	0.819238	0.702921	0.952263
1972-1976	0.821959	0.698407	0.964296
1973-1977	0.82498	0.695072	0.976457
1974-1978	0.838686	0.70235	0.999688
1975-1979	0.825446	0.683973	0.992683
1976-1980	0.814529	0.670215	0.987494
1977-1981	0.796079	0.647516	0.976238
1978-1982	0.761602	0.610063	0.946078
1979-1983	0.765364	0.608559	0.957607
1980-1984	0.794361	0.629256	0.998754
1981-1985	0.819217	0.646048	1.03732
1982-1986	0.805298	0.625217	1.03308
1983-1987	0.806316	0.621106	1.0428
1984-1988	0.799881	0.610557	1.04327
1985-1989	0.773773	0.582108	1.02166
1986-1990	0.774397	0.57785	1.03021
1987-1991	0.779228	0.574628	1.04598
1988-1992	0.795094	0.58265	1.07562
1989-1993	0.804598	0.58508	1.09617
1990-1994	0.824875	0.596596	1.1313
1991-1995	0.849312	0.611181	1.17051
1992-1996	0.891486	0.638821	1.23718
1993-1997	0.923669	0.656892	1.29326
1994-1998	0.963178	0.682514	1.35925
1995-1999	1.01157	0.713311	1.44173
1996-2000	1.03501	0.722266	1.49164
Never-married
Age group
20-24	0.592978	0.438014	0.814459
25-29	0.821041	0.637586	1.07337
30-34	1.06027	0.863783	1.31812
35-39	1.22903	1.04887	1.4536
40-44	1.26182	1.12402	1.42498
45-49	1.29958	1.19887	1.41151
50-54	1.43575	1.34215	1.53541
55-59	1.26867	1.16157	1.38497
60-64	1.15313	1.01388	1.30976
65-69	1.00233	0.839133	1.18808
70-74	0.900422	0.717311	1.11917
75-79	0.723469	0.546325	0.941163
80-84	0.700865	0.503731	0.956461
Year
2000	1.15197	1.01991	1.29795
2001	1.11713	0.999847	1.24438
2002	1.12969	1.02077	1.24802
2003	1.1831	1.07684	1.29931
2004	1.1647	1.0692	1.2678
2005	1.14965	1.06354	1.24174
2006	1.17937	1.09795	1.26597
2007	1.19588	1.12007	1.27706
2008	1.19886	1.12701	1.27495
2009	1.18172	1.11414	1.25346
2010	1.11121	1.04856	1.17622
2011	1.13173	1.06517	1.20314
2012	0.995644	0.934886	1.05889
2013	0.937533	0.876855	1.00133
2014	0.911922	0.849543	0.979256
2015	0.85335	0.789984	0.922955
2016	0.793274	0.727769	0.864827
2017	0.746084	0.678866	0.820655
2018	0.724213	0.6541	0.802982
2019	0.712009	0.636586	0.796973
2020	0.779467	0.694073	0.87755
Birth cohort
1916-1920	1.83796	1.19506	2.94575
1917-1921	1.80523	1.18877	2.85175
1918-1922	1.74854	1.16721	2.7174
1919-1923	1.67846	1.13452	2.56507
1920-1924	1.6211	1.10756	2.44176
1921-1925	1.55475	1.07362	2.30764
1922-1926	1.49337	1.04247	2.18749
1923-1927	1.41779	0.998127	2.04858
1924-1928	1.37462	0.976191	1.96674
1925-1929	1.36947	0.98314	1.94566
1926-1930	1.35017	0.9793	1.89644
1927-1931	1.31105	0.959995	1.82016
1928-1932	1.27098	0.939065	1.74393
1929-1933	1.24547	0.92838	1.69109
1930-1934	1.2483	0.939644	1.68036
1931-1935	1.24644	0.94926	1.66038
1932-1936	1.22474	0.941067	1.61391
1933-1937	1.22818	0.951242	1.60849
1934-1938	1.2168	0.950718	1.58031
1935-1939	1.16182	0.915514	1.48882
1936-1940	1.10642	0.879659	1.39689
1937-1941	1.13277	0.908862	1.42275
1938-1942	1.11882	0.9049	1.3919
1939-1943	1.12715	0.920025	1.39365
1940-1944	1.11195	0.915413	1.36173
1941-1945	1.08545	0.903466	1.31352
1942-1946	1.00995	0.846214	1.20672
1943-1947	0.996361	0.841531	1.18143
1944-1948	0.974436	0.828627	1.1453
1945-1949	0.980918	0.841875	1.14322
1946-1950	1.01664	0.88306	1.1743
1947-1951	1.02809	0.898288	1.18239
1948-1952	1.0121	0.889023	1.15702
1949-1953	0.945863	0.835705	1.07157
1950-1954	0.879184	0.78036	0.988984
1951-1955	0.826604	0.73841	0.922984
1952-1956	0.790837	0.707138	0.88166
1953-1957	0.772735	0.693319	0.858977
1954-1958	0.761461	0.684927	0.84403
1955-1959	0.76908	0.695174	0.848871
1956-1960	0.765532	0.695156	0.841191
1957-1961	0.770164	0.698431	0.847487
1958-1962	0.784644	0.712318	0.864087
1959-1963	0.767442	0.694093	0.846554
1960-1964	0.759861	0.685931	0.839667
1961-1965	0.750972	0.676367	0.830614
1962-1966	0.764337	0.685116	0.849961
1963-1967	0.766307	0.682404	0.856809
1964-1968	0.76414	0.676274	0.859137
1965-1969	0.750174	0.657931	0.849386
1966-1970	0.762442	0.666414	0.86592
1967-1971	0.779936	0.675631	0.894009
1968-1972	0.787289	0.675639	0.909966
1969-1973	0.798365	0.680272	0.929226
1970-1974	0.794858	0.670717	0.93282
1971-1975	0.805294	0.676765	0.950784
1972-1976	0.775584	0.642304	0.925918
1973-1977	0.762841	0.623321	0.920374
1974-1978	0.812453	0.662171	0.986943
1975-1979	0.825908	0.667031	1.01229
1976-1980	0.825612	0.660884	1.01889
1977-1981	0.830325	0.658063	1.03618
1978-1982	0.808147	0.63163	1.0187
1979-1983	0.820748	0.635792	1.04453
1980-1984	0.843046	0.647156	1.08182
1981-1985	0.859568	0.652907	1.11403
1982-1986	0.919806	0.693884	1.20527
1983-1987	0.918914	0.684488	1.21673
1984-1988	0.916468	0.674735	1.22454
1985-1989	0.931589	0.680282	1.25723
1986-1990	0.915934	0.66028	1.24902
1987-1991	0.94734	0.677004	1.30639
1988-1992	0.946269	0.666827	1.31903
1989-1993	0.976145	0.682094	1.37313
1990-1994	0.994771	0.687927	1.41305
1991-1995	1.02095	0.700113	1.46284
1992-1996	1.02591	0.691426	1.48974
1993-1997	1.08253	0.724876	1.58757
1994-1998	1.13781	0.756365	1.68382
1995-1999	1.17474	0.775671	1.75322
1996-2000	1.244	0.817727	1.87551
Widowed
Age group
20-24	1.41043	1.02452	2.17446
25-29	1.45413	1.07475	2.20194
30-34	1.37113	1.05926	1.91636
35-39	1.14243	0.95382	1.4104
40-44	0.975562	0.839947	1.12982
45-49	0.906023	0.798341	1.02063
50-54	0.937084	0.847967	1.03166
55-59	0.870822	0.775257	0.965484
60-64	0.832247	0.713621	0.942121
65-69	0.847098	0.695503	0.983912
70-74	0.84857	0.661792	1.0234
75-79	0.851599	0.631058	1.06963
80-84	0.847082	0.595776	1.10883
Year
2000	1.29307	1.14223	1.44633
2001	1.21487	1.0871	1.34375
2002	1.24498	1.12245	1.3694
2003	1.25433	1.13961	1.37031
2004	1.21197	1.11184	1.31517
2005	1.15875	1.07355	1.24721
2006	1.14982	1.07205	1.23142
2007	1.1658	1.09407	1.24186
2008	1.16579	1.09844	1.23803
2009	1.11003	1.04806	1.17512
2010	1.13051	1.06899	1.1967
2011	1.1102	1.04821	1.17635
2012	1.00731	0.94583	1.07123
2013	0.969235	0.906908	1.03513
2014	0.927988	0.864546	0.997432
2015	0.860934	0.797318	0.932208
2016	0.788234	0.723891	0.861545
2017	0.721173	0.65559	0.797067
2018	0.684597	0.618419	0.763224
2019	0.654706	0.585947	0.738479
2020	0.670852	0.596162	0.762592
Birth cohort
1916-1920	1.01874	0.70721	1.58859
1917-1921	0.977051	0.683217	1.51265
1918-1922	0.929833	0.652899	1.42821
1919-1923	0.900904	0.63739	1.37163
1920-1924	0.890291	0.637122	1.34087
1921-1925	0.860899	0.622052	1.28019
1922-1926	0.832789	0.607166	1.22501
1923-1927	0.806845	0.592651	1.17588
1924-1928	0.780888	0.577883	1.12702
1925-1929	0.766836	0.572299	1.0943
1926-1930	0.773093	0.58377	1.08982
1927-1931	0.776479	0.591647	1.08334
1928-1932	0.772907	0.592827	1.06753
1929-1933	0.799357	0.620068	1.09211
1930-1934	0.7997	0.624817	1.08118
1931-1935	0.791718	0.623518	1.06022
1932-1936	0.806415	0.640496	1.06786
1933-1937	0.847914	0.681359	1.10951
1934-1938	0.834311	0.674776	1.08164
1935-1939	0.819763	0.667197	1.05202
1936-1940	0.789023	0.645441	1.00367
1937-1941	0.770872	0.63176	0.972896
1938-1942	0.808564	0.670721	1.00925
1939-1943	0.835851	0.698337	1.03219
1940-1944	0.83442	0.69939	1.02176
1941-1945	0.869841	0.736719	1.05472
1942-1946	0.875539	0.743639	1.0532
1943-1947	0.864581	0.736951	1.03063
1944-1948	0.857773	0.734878	1.01406
1945-1949	0.8354	0.717271	0.981718
1946-1950	0.835295	0.721135	0.973552
1947-1951	0.878705	0.76348	1.01643
1948-1952	0.881774	0.768857	1.01501
1949-1953	0.857119	0.747861	0.982462
1950-1954	0.823139	0.717393	0.941662
1951-1955	0.8007	0.698583	0.914302
1952-1956	0.77621	0.674274	0.889416
1953-1957	0.747583	0.644104	0.860044
1954-1958	0.770037	0.667247	0.882841
1955-1959	0.791847	0.687233	0.908123
1956-1960	0.822149	0.715669	0.942541
1957-1961	0.846067	0.73399	0.973366
1958-1962	0.861916	0.744319	0.994847
1959-1963	0.894837	0.772249	1.03629
1960-1964	0.916166	0.787324	1.06414
1961-1965	0.965035	0.829436	1.12428
1962-1966	0.990593	0.845154	1.16187
1963-1967	1.00521	0.852786	1.1847
1964-1968	1.03363	0.871299	1.22501
1965-1969	1.04771	0.876828	1.24758
1966-1970	1.04594	0.869277	1.25166
1967-1971	1.05755	0.869992	1.27473
1968-1972	1.06759	0.868282	1.29391
1969-1973	1.08767	0.877275	1.32733
1970-1974	1.11044	0.88787	1.36508
1971-1975	1.12097	0.887733	1.38649
1972-1976	1.11951	0.875978	1.39605
1973-1977	1.13766	0.880066	1.43308
1974-1978	1.16545	0.890255	1.48312
1975-1979	1.22588	0.921941	1.57924
1976-1980	1.27468	0.9458	1.66539
1977-1981	1.28799	0.942669	1.69913
1978-1982	1.30956	0.944448	1.7473
1979-1983	1.33623	0.950545	1.80637
1980-1984	1.37046	0.962359	1.87509
1981-1985	1.41512	0.983599	1.96647
1982-1986	1.44511	0.994114	2.03131
1983-1987	1.4691	1.00191	2.09289
1984-1988	1.46071	0.990271	2.09279
1985-1989	1.45193	0.980073	2.09191
1986-1990	1.45018	0.972188	2.10545
1987-1991	1.43625	0.957935	2.10195
1988-1992	1.43093	0.946517	2.11435
1989-1993	1.42338	0.934883	2.12262
1990-1994	1.41843	0.924818	2.13111
1991-1995	1.4103	0.910729	2.14295
1992-1996	1.40294	0.897062	2.15265
1993-1997	1.39846	0.886557	2.17041
1994-1998	1.39687	0.877212	2.19871
1995-1999	1.39691	0.86845	2.2297
1996-2000	1.39474	0.856749	2.25485
Divorced
Age group
20-24	1.08939	0.870469	1.38513
25-29	1.1643	0.957583	1.44497
30-34	1.15938	0.98769	1.38362
35-39	1.09177	0.963737	1.24967
40-44	1.05331	0.962099	1.16113
45-49	1.08832	1.01974	1.16637
50-54	1.08315	1.02755	1.14273
55-59	1.03524	0.969538	1.10457
60-64	0.910864	0.822939	1.00068
65-69	0.868871	0.758237	0.984676
70-74	0.843827	0.708165	0.988561
75-79	0.840905	0.678674	1.0196
80-84	0.862869	0.675608	1.07666
Year
2000	1.09691	0.988281	1.21157
2001	1.09278	0.993739	1.19723
2002	1.07101	0.979472	1.16691
2003	1.12535	1.03535	1.22114
2004	1.07654	0.995872	1.16071
2005	1.1222	1.0452	1.20341
2006	1.1569	1.08303	1.2354
2007	1.19673	1.12432	1.27454
2008	1.19012	1.12131	1.26391
2009	1.12203	1.05736	1.18932
2010	1.14178	1.07847	1.2086
2011	1.19029	1.12339	1.26265
2012	1.08199	1.01912	1.14817
2013	1.03222	0.970271	1.09898
2014	0.957458	0.896312	1.02314
2015	0.859618	0.800443	0.92329
2016	0.76683	0.708063	0.830587
2017	0.764066	0.704632	0.830231
2018	0.748109	0.686685	0.817701
2019	0.730995	0.665931	0.804626
2020	0.774205	0.702206	0.857578
Birth cohort
1916-1920	1.08353	0.776882	1.54389
1917-1921	1.07335	0.779731	1.50982
1918-1922	1.05791	0.776542	1.47155
1919-1923	1.03162	0.764661	1.42097
1920-1924	1.00759	0.7534	1.37254
1921-1925	0.966606	0.728257	1.30602
1922-1926	0.921229	0.695469	1.23697
1923-1927	0.902745	0.685672	1.20562
1924-1928	0.882693	0.672499	1.17337
1925-1929	0.888373	0.683302	1.17234
1926-1930	0.92351	0.721338	1.20555
1927-1931	0.959877	0.757398	1.24264
1928-1932	0.96616	0.768274	1.24119
1929-1933	0.957986	0.765881	1.22226
1930-1934	0.943094	0.757477	1.19532
1931-1935	0.952161	0.772082	1.19446
1932-1936	0.976174	0.798486	1.214
1933-1937	0.99965	0.823926	1.23337
1934-1938	1.02479	0.851745	1.25578
1935-1939	0.982942	0.819364	1.19576
1936-1940	0.970229	0.815345	1.17052
1937-1941	0.970294	0.81983	1.16264
1938-1942	0.965799	0.82051	1.14915
1939-1943	0.965274	0.82559	1.13991
1940-1944	0.962937	0.829747	1.12858
1941-1945	0.950111	0.826774	1.10185
1942-1946	0.875858	0.760994	1.01224
1943-1947	0.850366	0.74384	0.976123
1944-1948	0.816882	0.715758	0.933339
1945-1949	0.839698	0.743974	0.95002
1946-1950	0.832858	0.743789	0.933742
1947-1951	0.855621	0.768819	0.954606
1948-1952	0.824667	0.742252	0.916422
1949-1953	0.8052	0.727206	0.891052
1950-1954	0.795935	0.722022	0.876601
1951-1955	0.774911	0.706937	0.848296
1952-1956	0.740466	0.673258	0.811756
1953-1957	0.737528	0.672655	0.806521
1954-1958	0.742478	0.678896	0.809947
1955-1959	0.738941	0.675358	0.806064
1956-1960	0.757892	0.696501	0.82347
1957-1961	0.774115	0.710094	0.84345
1958-1962	0.759043	0.693756	0.828317
1959-1963	0.766159	0.699173	0.83728
1960-1964	0.79379	0.724132	0.86861
1961-1965	0.80971	0.738499	0.885272
1962-1966	0.833701	0.7556	0.916936
1963-1967	0.869666	0.785188	0.959961
1964-1968	0.90224	0.811665	0.999196
1965-1969	0.9215	0.824404	1.02508
1966-1970	0.931787	0.830972	1.03842
1967-1971	0.974645	0.862378	1.0955
1968-1972	0.982619	0.86359	1.10978
1969-1973	1.01283	0.884316	1.15135
1970-1974	1.00999	0.876171	1.15344
1971-1975	1.02976	0.888357	1.18114
1972-1976	1.06436	0.909943	1.23193
1973-1977	1.08392	0.919917	1.26311
1974-1978	1.12804	0.949875	1.32668
1975-1979	1.0647	0.891084	1.25571
1976-1980	1.0541	0.876471	1.24973
1977-1981	1.06863	0.879443	1.27898
1978-1982	1.10201	0.899094	1.32974
1979-1983	1.11738	0.905595	1.35668
1980-1984	1.13157	0.91028	1.38265
1981-1985	1.1605	0.926709	1.42881
1982-1986	1.15954	0.916971	1.44042
1983-1987	1.19666	0.939407	1.49989
1984-1988	1.2262	0.956124	1.54762
1985-1989	1.232	0.95339	1.56339
1986-1990	1.2837	0.986087	1.64468
1987-1991	1.32119	1.00502	1.71085
1988-1992	1.36364	1.02877	1.78219
1989-1993	1.39357	1.04398	1.83495
1990-1994	1.44285	1.06977	1.91611
1991-1995	1.49592	1.09759	2.01192
1992-1996	1.53327	1.11227	2.09453
1993-1997	1.55598	1.11657	2.15092
1994-1998	1.59611	1.13065	2.24102
1995-1999	1.63891	1.14436	2.34418
1996-2000	1.67298	1.15236	2.44181
