# Supplementary material for: Difference in trends in suicide mortality rates by marital status and age groups from 2000 to 2020 in Japan
Source: PLoS One. 2026 Mar 31;21(3):e0342843. doi: 10.1371/journal.pone.0342843 (PMC13038005; doi:10.1371/journal.pone.0342843)
Supplement: S8 Table — (CSV) [file pone.0342843.s008.csv]

year	sex	marital	age	population	mortality
2000	Men	Married	20-24 years	294484	36
2000	Men	Married	25-29 years	1470696	125
2000	Men	Married	30-34 years	2437978	321
2000	Men	Married	35-39 years	2833109	512
2000	Men	Married	40-44 years	2984913	672
2000	Men	Married	45-49 years	3522309	1183
2000	Men	Married	50-54 years	4282313	1836
2000	Men	Married	55-59 years	3673315	1923
2000	Men	Married	60-64 years	3270877	1450
2000	Men	Married	65-69 years	2935426	1116
2000	Men	Married	70-74 years	2300197	784
2000	Men	Married	75-79 years	1338925	424
2000	Men	Married	80-84 years	697993	336
2000	Men	Married	85 or older years	389010	199
2000	Men	Never-married	20-24 years	4000637	890
2000	Men	Never-married	25-29 years	3443015	973
2000	Men	Never-married	30-34 years	1903068	761
2000	Men	Never-married	35-39 years	1052260	593
2000	Men	Never-married	40-44 years	721530	494
2000	Men	Never-married	45-49 years	653002	549
2000	Men	Never-married	50-54 years	528318	553
2000	Men	Never-married	55-59 years	257034	408
2000	Men	Never-married	60-64 years	143840	186
2000	Men	Never-married	65-69 years	84793	133
2000	Men	Never-married	70-74 years	44191	39
2000	Men	Never-married	75-79 years	18814	20
2000	Men	Never-married	80-84 years	8004	7
2000	Men	Never-married	85 or older years	5226	9
2000	Men	Widowed	20-24 years	791	0
2000	Men	Widowed	25-29 years	1613	4
2000	Men	Widowed	30-34 years	3099	5
2000	Men	Widowed	35-39 years	6282	11
2000	Men	Widowed	40-44 years	12517	15
2000	Men	Widowed	45-49 years	30336	33
2000	Men	Widowed	50-54 years	63101	92
2000	Men	Widowed	55-59 years	92405	148
2000	Men	Widowed	60-64 years	131390	156
2000	Men	Widowed	65-69 years	188041	188
2000	Men	Widowed	70-74 years	233097	195
2000	Men	Widowed	75-79 years	216047	157
2000	Men	Widowed	80-84 years	180982	151
2000	Men	Widowed	85 or older years	237502	259
2000	Men	Divorced	20-24 years	10322	11
2000	Men	Divorced	25-29 years	48522	86
2000	Men	Divorced	30-34 years	90669	163
2000	Men	Divorced	35-39 years	121394	209
2000	Men	Divorced	40-44 years	141610	239
2000	Men	Divorced	45-49 years	193593	400
2000	Men	Divorced	50-54 years	255282	581
2000	Men	Divorced	55-59 years	202080	597
2000	Men	Divorced	60-64 years	151410	356
2000	Men	Divorced	65-69 years	103523	162
2000	Men	Divorced	70-74 years	56781	75
2000	Men	Divorced	75-79 years	24923	29
2000	Men	Divorced	80-84 years	10609	11
2000	Men	Divorced	85 or older years	6239	10
2000	Women	Married	20-24 years	466018	11
2000	Women	Married	25-29 years	2099428	121
2000	Women	Married	30-34 years	2989254	206
2000	Women	Married	35-39 years	3180969	220
2000	Women	Married	40-44 years	3227728	242
2000	Women	Married	45-49 years	3723995	352
2000	Women	Married	50-54 years	4309231	547
2000	Women	Married	55-59 years	3570579	521
2000	Women	Married	60-64 years	3018610	493
2000	Women	Married	65-69 years	2540546	410
2000	Women	Married	70-74 years	1812462	328
2000	Women	Married	75-79 years	978129	226
2000	Women	Married	80-84 years	365560	97
2000	Women	Married	85 or older years	121680	26
2000	Women	Never-married	20-24 years	3618109	371
2000	Women	Never-married	25-29 years	2603571	375
2000	Women	Never-married	30-34 years	1152328	209
2000	Women	Never-married	35-39 years	555176	91
2000	Women	Never-married	40-44 years	332655	85
2000	Women	Never-married	45-49 years	278868	81
2000	Women	Never-married	50-54 years	276883	101
2000	Women	Never-married	55-59 years	190348	71
2000	Women	Never-married	60-64 years	152497	42
2000	Women	Never-married	65-69 years	146921	46
2000	Women	Never-married	70-74 years	127998	38
2000	Women	Never-married	75-79 years	81393	21
2000	Women	Never-married	80-84 years	37948	17
2000	Women	Never-married	85 or older years	25290	12
2000	Women	Widowed	20-24 years	1069	4
2000	Women	Widowed	25-29 years	3935	3
2000	Women	Widowed	30-34 years	9961	6
2000	Women	Widowed	35-39 years	21953	9
2000	Women	Widowed	40-44 years	44707	9
2000	Women	Widowed	45-49 years	102392	16
2000	Women	Widowed	50-54 years	220934	56
2000	Women	Widowed	55-59 years	359817	93
2000	Women	Widowed	60-64 years	570005	172
2000	Women	Widowed	65-69 years	861025	220
2000	Women	Widowed	70-74 years	1125820	284
2000	Women	Widowed	75-79 years	1337988	383
2000	Women	Widowed	80-84 years	1214695	423
2000	Women	Widowed	85 or older years	1358133	523
2000	Women	Divorced	20-24 years	27518	7
2000	Women	Divorced	25-29 years	114527	47
2000	Women	Divorced	30-34 years	183265	57
2000	Women	Divorced	35-39 years	224628	64
2000	Women	Divorced	40-44 years	243002	63
2000	Women	Divorced	45-49 years	311019	86
2000	Women	Divorced	50-54 years	383260	140
2000	Women	Divorced	55-59 years	284249	124
2000	Women	Divorced	60-64 years	207806	81
2000	Women	Divorced	65-69 years	160369	58
2000	Women	Divorced	70-74 years	125471	38
2000	Women	Divorced	75-79 years	86949	28
2000	Women	Divorced	80-84 years	44696	19
2000	Women	Divorced	85 or older years	29434	17
2001	Men	Married	20-24 years	282351	28
2001	Men	Married	25-29 years	1406898	158
2001	Men	Married	30-34 years	2449318	317
2001	Men	Married	35-39 years	2818544	474
2001	Men	Married	40-44 years	2959452	736
2001	Men	Married	45-49 years	3397387	1014
2001	Men	Married	50-54 years	4102374	1768
2001	Men	Married	55-59 years	3756034	1711
2001	Men	Married	60-64 years	3314038	1442
2001	Men	Married	65-69 years	2952851	1127
2001	Men	Married	70-74 years	2356654	802
2001	Men	Married	75-79 years	1442684	497
2001	Men	Married	80-84 years	745297	317
2001	Men	Married	85 or older years	411131	213
2001	Men	Never-married	20-24 years	3902234	791
2001	Men	Never-married	25-29 years	3354125	949
2001	Men	Never-married	30-34 years	1986882	721
2001	Men	Never-married	35-39 years	1105997	579
2001	Men	Never-married	40-44 years	756382	478
2001	Men	Never-married	45-49 years	654996	515
2001	Men	Never-married	50-54 years	545689	605
2001	Men	Never-married	55-59 years	305508	319
2001	Men	Never-married	60-64 years	163396	216
2001	Men	Never-married	65-69 years	94201	114
2001	Men	Never-married	70-74 years	49900	46
2001	Men	Never-married	75-79 years	22060	10
2001	Men	Never-married	80-84 years	9061	11
2001	Men	Never-married	85 or older years	5536	8
2001	Men	Widowed	20-24 years	766	2
2001	Men	Widowed	25-29 years	1523	2
2001	Men	Widowed	30-34 years	3066	6
2001	Men	Widowed	35-39 years	6196	11
2001	Men	Widowed	40-44 years	12198	13
2001	Men	Widowed	45-49 years	28404	31
2001	Men	Widowed	50-54 years	59888	83
2001	Men	Widowed	55-59 years	92717	139
2001	Men	Widowed	60-64 years	131611	142
2001	Men	Widowed	65-69 years	186021	203
2001	Men	Widowed	70-74 years	234347	207
2001	Men	Widowed	75-79 years	228263	182
2001	Men	Widowed	80-84 years	190870	160
2001	Men	Widowed	85 or older years	244913	244
2001	Men	Divorced	20-24 years	10468	10
2001	Men	Divorced	25-29 years	48003	75
2001	Men	Divorced	30-34 years	94661	150
2001	Men	Divorced	35-39 years	127809	230
2001	Men	Divorced	40-44 years	149681	282
2001	Men	Divorced	45-49 years	193847	357
2001	Men	Divorced	50-54 years	252302	673
2001	Men	Divorced	55-59 years	219101	540
2001	Men	Divorced	60-64 years	163444	347
2001	Men	Divorced	65-69 years	112291	178
2001	Men	Divorced	70-74 years	63527	91
2001	Men	Divorced	75-79 years	28660	21
2001	Men	Divorced	80-84 years	11828	12
2001	Men	Divorced	85 or older years	6639	13
2001	Women	Married	20-24 years	447453	22
2001	Women	Married	25-29 years	1991449	100
2001	Women	Married	30-34 years	2996416	186
2001	Women	Married	35-39 years	3171804	185
2001	Women	Married	40-44 years	3204332	225
2001	Women	Married	45-49 years	3600760	335
2001	Women	Married	50-54 years	4161882	529
2001	Women	Married	55-59 years	3677032	519
2001	Women	Married	60-64 years	3083070	454
2001	Women	Married	65-69 years	2573802	410
2001	Women	Married	70-74 years	1876623	344
2001	Women	Married	75-79 years	1052807	207
2001	Women	Married	80-84 years	409278	97
2001	Women	Married	85 or older years	136118	32
2001	Women	Never-married	20-24 years	3532344	322
2001	Women	Never-married	25-29 years	2564619	371
2001	Women	Never-married	30-34 years	1230130	222
2001	Women	Never-married	35-39 years	603447	123
2001	Women	Never-married	40-44 years	362948	77
2001	Women	Never-married	45-49 years	286414	66
2001	Women	Never-married	50-54 years	275662	97
2001	Women	Never-married	55-59 years	206166	49
2001	Women	Never-married	60-64 years	159076	62
2001	Women	Never-married	65-69 years	147006	35
2001	Women	Never-married	70-74 years	130180	35
2001	Women	Never-married	75-79 years	88647	22
2001	Women	Never-married	80-84 years	44328	17
2001	Women	Never-married	85 or older years	28844	16
2001	Women	Widowed	20-24 years	1027	1
2001	Women	Widowed	25-29 years	3710	2
2001	Women	Widowed	30-34 years	9804	5
2001	Women	Widowed	35-39 years	21540	2
2001	Women	Widowed	40-44 years	43705	14
2001	Women	Widowed	45-49 years	97010	23
2001	Women	Widowed	50-54 years	209067	70
2001	Women	Widowed	55-59 years	354661	96
2001	Women	Widowed	60-64 years	560150	122
2001	Women	Widowed	65-69 years	844923	196
2001	Women	Widowed	70-74 years	1126157	254
2001	Women	Widowed	75-79 years	1346665	343
2001	Women	Widowed	80-84 years	1256812	377
2001	Women	Widowed	85 or older years	1442768	519
2001	Women	Divorced	20-24 years	28151	8
2001	Women	Divorced	25-29 years	112937	39
2001	Women	Divorced	30-34 years	194319	84
2001	Women	Divorced	35-39 years	239214	73
2001	Women	Divorced	40-44 years	258465	84
2001	Women	Divorced	45-49 years	311278	95
2001	Women	Divorced	50-54 years	378630	140
2001	Women	Divorced	55-59 years	310134	98
2001	Women	Divorced	60-64 years	225028	82
2001	Women	Divorced	65-69 years	169365	59
2001	Women	Divorced	70-74 years	130378	44
2001	Women	Divorced	75-79 years	91793	22
2001	Women	Divorced	80-84 years	49826	19
2001	Women	Divorced	85 or older years	32577	14
2002	Men	Married	20-24 years	270219	27
2002	Men	Married	25-29 years	1343100	161
2002	Men	Married	30-34 years	2460658	315
2002	Men	Married	35-39 years	2803980	454
2002	Men	Married	40-44 years	2933990	766
2002	Men	Married	45-49 years	3272464	1063
2002	Men	Married	50-54 years	3922435	1823
2002	Men	Married	55-59 years	3838753	1775
2002	Men	Married	60-64 years	3357200	1450
2002	Men	Married	65-69 years	2970275	1120
2002	Men	Married	70-74 years	2413110	724
2002	Men	Married	75-79 years	1546443	536
2002	Men	Married	80-84 years	792601	313
2002	Men	Married	85 or older years	433252	226
2002	Men	Never-married	20-24 years	3803831	806
2002	Men	Never-married	25-29 years	3265235	877
2002	Men	Never-married	30-34 years	2070697	813
2002	Men	Never-married	35-39 years	1159733	613
2002	Men	Never-married	40-44 years	791233	527
2002	Men	Never-married	45-49 years	656990	526
2002	Men	Never-married	50-54 years	563060	663
2002	Men	Never-married	55-59 years	353983	440
2002	Men	Never-married	60-64 years	182951	231
2002	Men	Never-married	65-69 years	103609	119
2002	Men	Never-married	70-74 years	55608	36
2002	Men	Never-married	75-79 years	25306	10
2002	Men	Never-married	80-84 years	10118	4
2002	Men	Never-married	85 or older years	5846	8
2002	Men	Widowed	20-24 years	741	0
2002	Men	Widowed	25-29 years	1433	1
2002	Men	Widowed	30-34 years	3033	10
2002	Men	Widowed	35-39 years	6110	7
2002	Men	Widowed	40-44 years	11879	12
2002	Men	Widowed	45-49 years	26472	25
2002	Men	Widowed	50-54 years	56674	77
2002	Men	Widowed	55-59 years	93029	150
2002	Men	Widowed	60-64 years	131831	176
2002	Men	Widowed	65-69 years	184002	187
2002	Men	Widowed	70-74 years	235596	180
2002	Men	Widowed	75-79 years	240479	189
2002	Men	Widowed	80-84 years	200758	150
2002	Men	Widowed	85 or older years	252325	227
2002	Men	Divorced	20-24 years	10615	20
2002	Men	Divorced	25-29 years	47484	72
2002	Men	Divorced	30-34 years	98654	184
2002	Men	Divorced	35-39 years	134224	202
2002	Men	Divorced	40-44 years	157752	317
2002	Men	Divorced	45-49 years	194100	381
2002	Men	Divorced	50-54 years	249322	674
2002	Men	Divorced	55-59 years	236122	615
2002	Men	Divorced	60-64 years	175478	382
2002	Men	Divorced	65-69 years	121058	207
2002	Men	Divorced	70-74 years	70273	93
2002	Men	Divorced	75-79 years	32397	25
2002	Men	Divorced	80-84 years	13047	9
2002	Men	Divorced	85 or older years	7038	7
2002	Women	Married	20-24 years	428888	28
2002	Women	Married	25-29 years	1883471	108
2002	Women	Married	30-34 years	3003578	199
2002	Women	Married	35-39 years	3162639	236
2002	Women	Married	40-44 years	3180936	209
2002	Women	Married	45-49 years	3477524	284
2002	Women	Married	50-54 years	4014533	553
2002	Women	Married	55-59 years	3783485	501
2002	Women	Married	60-64 years	3147530	451
2002	Women	Married	65-69 years	2607059	445
2002	Women	Married	70-74 years	1940784	298
2002	Women	Married	75-79 years	1127485	196
2002	Women	Married	80-84 years	452995	69
2002	Women	Married	85 or older years	150557	38
2002	Women	Never-married	20-24 years	3446579	291
2002	Women	Never-married	25-29 years	2525667	325
2002	Women	Never-married	30-34 years	1307932	235
2002	Women	Never-married	35-39 years	651718	146
2002	Women	Never-married	40-44 years	393241	94
2002	Women	Never-married	45-49 years	293959	74
2002	Women	Never-married	50-54 years	274441	106
2002	Women	Never-married	55-59 years	221984	67
2002	Women	Never-married	60-64 years	165655	54
2002	Women	Never-married	65-69 years	147092	45
2002	Women	Never-married	70-74 years	132362	30
2002	Women	Never-married	75-79 years	95900	18
2002	Women	Never-married	80-84 years	50708	17
2002	Women	Never-married	85 or older years	32398	7
2002	Women	Widowed	20-24 years	985	0
2002	Women	Widowed	25-29 years	3485	1
2002	Women	Widowed	30-34 years	9646	6
2002	Women	Widowed	35-39 years	21127	4
2002	Women	Widowed	40-44 years	42704	8
2002	Women	Widowed	45-49 years	91628	21
2002	Women	Widowed	50-54 years	197199	66
2002	Women	Widowed	55-59 years	349505	105
2002	Women	Widowed	60-64 years	550295	132
2002	Women	Widowed	65-69 years	828821	217
2002	Women	Widowed	70-74 years	1126494	278
2002	Women	Widowed	75-79 years	1355342	356
2002	Women	Widowed	80-84 years	1298929	366
2002	Women	Widowed	85 or older years	1527402	535
2002	Women	Divorced	20-24 years	28785	7
2002	Women	Divorced	25-29 years	111347	42
2002	Women	Divorced	30-34 years	205374	84
2002	Women	Divorced	35-39 years	253801	87
2002	Women	Divorced	40-44 years	273927	63
2002	Women	Divorced	45-49 years	311537	100
2002	Women	Divorced	50-54 years	374000	126
2002	Women	Divorced	55-59 years	336019	113
2002	Women	Divorced	60-64 years	242250	71
2002	Women	Divorced	65-69 years	178362	54
2002	Women	Divorced	70-74 years	135284	47
2002	Women	Divorced	75-79 years	96636	24
2002	Women	Divorced	80-84 years	54957	22
2002	Women	Divorced	85 or older years	35720	13
2003	Men	Married	20-24 years	258086	32
2003	Men	Married	25-29 years	1279302	180
2003	Men	Married	30-34 years	2471998	367
2003	Men	Married	35-39 years	2789415	558
2003	Men	Married	40-44 years	2908529	902
2003	Men	Married	45-49 years	3147542	1143
2003	Men	Married	50-54 years	3742495	1813
2003	Men	Married	55-59 years	3921473	1845
2003	Men	Married	60-64 years	3400361	1431
2003	Men	Married	65-69 years	2987700	1163
2003	Men	Married	70-74 years	2469567	766
2003	Men	Married	75-79 years	1650201	496
2003	Men	Married	80-84 years	839906	298
2003	Men	Married	85 or older years	455372	259
2003	Men	Never-married	20-24 years	3705427	787
2003	Men	Never-married	25-29 years	3176345	1043
2003	Men	Never-married	30-34 years	2154511	963
2003	Men	Never-married	35-39 years	1213470	668
2003	Men	Never-married	40-44 years	826085	601
2003	Men	Never-married	45-49 years	658983	576
2003	Men	Never-married	50-54 years	580431	670
2003	Men	Never-married	55-59 years	402457	513
2003	Men	Never-married	60-64 years	202507	261
2003	Men	Never-married	65-69 years	113018	121
2003	Men	Never-married	70-74 years	61317	66
2003	Men	Never-married	75-79 years	28551	18
2003	Men	Never-married	80-84 years	11174	5
2003	Men	Never-married	85 or older years	6156	8
2003	Men	Widowed	20-24 years	716	0
2003	Men	Widowed	25-29 years	1344	1
2003	Men	Widowed	30-34 years	2999	13
2003	Men	Widowed	35-39 years	6023	10
2003	Men	Widowed	40-44 years	11560	22
2003	Men	Widowed	45-49 years	24539	34
2003	Men	Widowed	50-54 years	53461	85
2003	Men	Widowed	55-59 years	93342	134
2003	Men	Widowed	60-64 years	132052	177
2003	Men	Widowed	65-69 years	181982	187
2003	Men	Widowed	70-74 years	236846	195
2003	Men	Widowed	75-79 years	252695	192
2003	Men	Widowed	80-84 years	210647	149
2003	Men	Widowed	85 or older years	259736	230
2003	Men	Divorced	20-24 years	10761	22
2003	Men	Divorced	25-29 years	46965	99
2003	Men	Divorced	30-34 years	102646	236
2003	Men	Divorced	35-39 years	140640	315
2003	Men	Divorced	40-44 years	165824	372
2003	Men	Divorced	45-49 years	194354	453
2003	Men	Divorced	50-54 years	246343	673
2003	Men	Divorced	55-59 years	253143	682
2003	Men	Divorced	60-64 years	187512	447
2003	Men	Divorced	65-69 years	129826	241
2003	Men	Divorced	70-74 years	77018	110
2003	Men	Divorced	75-79 years	36135	48
2003	Men	Divorced	80-84 years	14266	15
2003	Men	Divorced	85 or older years	7438	7
2003	Women	Married	20-24 years	410323	14
2003	Women	Married	25-29 years	1775492	96
2003	Women	Married	30-34 years	3010741	193
2003	Women	Married	35-39 years	3153474	240
2003	Women	Married	40-44 years	3157541	252
2003	Women	Married	45-49 years	3354289	307
2003	Women	Married	50-54 years	3867185	499
2003	Women	Married	55-59 years	3889939	501
2003	Women	Married	60-64 years	3211989	478
2003	Women	Married	65-69 years	2640315	448
2003	Women	Married	70-74 years	2004944	346
2003	Women	Married	75-79 years	1202163	219
2003	Women	Married	80-84 years	496713	101
2003	Women	Married	85 or older years	164995	32
2003	Women	Never-married	20-24 years	3360813	344
2003	Women	Never-married	25-29 years	2486714	368
2003	Women	Never-married	30-34 years	1385734	288
2003	Women	Never-married	35-39 years	699989	166
2003	Women	Never-married	40-44 years	423533	104
2003	Women	Never-married	45-49 years	301505	65
2003	Women	Never-married	50-54 years	273219	84
2003	Women	Never-married	55-59 years	237803	74
2003	Women	Never-married	60-64 years	172234	62
2003	Women	Never-married	65-69 years	147177	54
2003	Women	Never-married	70-74 years	134544	41
2003	Women	Never-married	75-79 years	103154	22
2003	Women	Never-married	80-84 years	57087	14
2003	Women	Never-married	85 or older years	35951	14
2003	Women	Widowed	20-24 years	943	0
2003	Women	Widowed	25-29 years	3260	3
2003	Women	Widowed	30-34 years	9489	3
2003	Women	Widowed	35-39 years	20714	10
2003	Women	Widowed	40-44 years	41702	16
2003	Women	Widowed	45-49 years	86247	22
2003	Women	Widowed	50-54 years	185332	57
2003	Women	Widowed	55-59 years	344348	101
2003	Women	Widowed	60-64 years	540441	144
2003	Women	Widowed	65-69 years	812719	216
2003	Women	Widowed	70-74 years	1126831	296
2003	Women	Widowed	75-79 years	1364019	323
2003	Women	Widowed	80-84 years	1341047	368
2003	Women	Widowed	85 or older years	1612037	492
2003	Women	Divorced	20-24 years	29418	9
2003	Women	Divorced	25-29 years	109758	73
2003	Women	Divorced	30-34 years	216428	102
2003	Women	Divorced	35-39 years	268387	107
2003	Women	Divorced	40-44 years	289390	71
2003	Women	Divorced	45-49 years	311797	98
2003	Women	Divorced	50-54 years	369370	119
2003	Women	Divorced	55-59 years	361904	114
2003	Women	Divorced	60-64 years	259471	91
2003	Women	Divorced	65-69 years	187358	80
2003	Women	Divorced	70-74 years	140191	45
2003	Women	Divorced	75-79 years	101480	27
2003	Women	Divorced	80-84 years	60087	20
2003	Women	Divorced	85 or older years	38862	10
2004	Men	Married	20-24 years	245954	32
2004	Men	Married	25-29 years	1215504	164
2004	Men	Married	30-34 years	2483338	366
2004	Men	Married	35-39 years	2774851	492
2004	Men	Married	40-44 years	2883067	760
2004	Men	Married	45-49 years	3022619	1073
2004	Men	Married	50-54 years	3562556	1486
2004	Men	Married	55-59 years	4004192	1759
2004	Men	Married	60-64 years	3443523	1318
2004	Men	Married	65-69 years	3005124	1010
2004	Men	Married	70-74 years	2526023	805
2004	Men	Married	75-79 years	1753960	579
2004	Men	Married	80-84 years	887210	322
2004	Men	Married	85 or older years	477493	228
2004	Men	Never-married	20-24 years	3607024	868
2004	Men	Never-married	25-29 years	3087455	937
2004	Men	Never-married	30-34 years	2238326	918
2004	Men	Never-married	35-39 years	1267206	679
2004	Men	Never-married	40-44 years	860936	598
2004	Men	Never-married	45-49 years	660977	532
2004	Men	Never-married	50-54 years	597802	587
2004	Men	Never-married	55-59 years	450932	531
2004	Men	Never-married	60-64 years	222062	313
2004	Men	Never-married	65-69 years	122426	119
2004	Men	Never-married	70-74 years	67025	53
2004	Men	Never-married	75-79 years	31797	21
2004	Men	Never-married	80-84 years	12231	13
2004	Men	Never-married	85 or older years	6466	7
2004	Men	Widowed	20-24 years	691	0
2004	Men	Widowed	25-29 years	1254	2
2004	Men	Widowed	30-34 years	2966	10
2004	Men	Widowed	35-39 years	5937	10
2004	Men	Widowed	40-44 years	11241	12
2004	Men	Widowed	45-49 years	22607	35
2004	Men	Widowed	50-54 years	50247	75
2004	Men	Widowed	55-59 years	93654	118
2004	Men	Widowed	60-64 years	132272	144
2004	Men	Widowed	65-69 years	179963	173
2004	Men	Widowed	70-74 years	238095	176
2004	Men	Widowed	75-79 years	264911	201
2004	Men	Widowed	80-84 years	220535	184
2004	Men	Widowed	85 or older years	267148	254
2004	Men	Divorced	20-24 years	10908	19
2004	Men	Divorced	25-29 years	46446	83
2004	Men	Divorced	30-34 years	106639	192
2004	Men	Divorced	35-39 years	147055	329
2004	Men	Divorced	40-44 years	173895	356
2004	Men	Divorced	45-49 years	194607	415
2004	Men	Divorced	50-54 years	243363	574
2004	Men	Divorced	55-59 years	270164	627
2004	Men	Divorced	60-64 years	199546	379
2004	Men	Divorced	65-69 years	138593	199
2004	Men	Divorced	70-74 years	83764	102
2004	Men	Divorced	75-79 years	39872	47
2004	Men	Divorced	80-84 years	15485	11
2004	Men	Divorced	85 or older years	7837	6
2004	Women	Married	20-24 years	391758	20
2004	Women	Married	25-29 years	1667514	97
2004	Women	Married	30-34 years	3017903	180
2004	Women	Married	35-39 years	3144309	191
2004	Women	Married	40-44 years	3134145	260
2004	Women	Married	45-49 years	3231053	276
2004	Women	Married	50-54 years	3719836	419
2004	Women	Married	55-59 years	3996392	532
2004	Women	Married	60-64 years	3276449	486
2004	Women	Married	65-69 years	2673572	395
2004	Women	Married	70-74 years	2069105	314
2004	Women	Married	75-79 years	1276841	194
2004	Women	Married	80-84 years	540430	105
2004	Women	Married	85 or older years	179434	34
2004	Women	Never-married	20-24 years	3275048	359
2004	Women	Never-married	25-29 years	2447762	376
2004	Women	Never-married	30-34 years	1463536	282
2004	Women	Never-married	35-39 years	748260	152
2004	Women	Never-married	40-44 years	453826	101
2004	Women	Never-married	45-49 years	309050	71
2004	Women	Never-married	50-54 years	271998	81
2004	Women	Never-married	55-59 years	253621	73
2004	Women	Never-married	60-64 years	178813	51
2004	Women	Never-married	65-69 years	147263	43
2004	Women	Never-married	70-74 years	136726	37
2004	Women	Never-married	75-79 years	110407	33
2004	Women	Never-married	80-84 years	63467	19
2004	Women	Never-married	85 or older years	39505	7
2004	Women	Widowed	20-24 years	901	1
2004	Women	Widowed	25-29 years	3035	2
2004	Women	Widowed	30-34 years	9331	7
2004	Women	Widowed	35-39 years	20301	13
2004	Women	Widowed	40-44 years	40701	12
2004	Women	Widowed	45-49 years	80865	20
2004	Women	Widowed	50-54 years	173464	49
2004	Women	Widowed	55-59 years	339192	92
2004	Women	Widowed	60-64 years	530586	132
2004	Women	Widowed	65-69 years	796617	198
2004	Women	Widowed	70-74 years	1127168	268
2004	Women	Widowed	75-79 years	1372696	304
2004	Women	Widowed	80-84 years	1383164	384
2004	Women	Widowed	85 or older years	1696671	445
2004	Women	Divorced	20-24 years	30052	10
2004	Women	Divorced	25-29 years	108168	46
2004	Women	Divorced	30-34 years	227483	97
2004	Women	Divorced	35-39 years	282974	102
2004	Women	Divorced	40-44 years	304852	101
2004	Women	Divorced	45-49 years	312056	82
2004	Women	Divorced	50-54 years	364740	106
2004	Women	Divorced	55-59 years	387789	140
2004	Women	Divorced	60-64 years	276693	83
2004	Women	Divorced	65-69 years	196355	51
2004	Women	Divorced	70-74 years	145097	36
2004	Women	Divorced	75-79 years	106323	29
2004	Women	Divorced	80-84 years	65218	27
2004	Women	Divorced	85 or older years	42005	11
2005	Men	Married	20-24 years	233821	37
2005	Men	Married	25-29 years	1151706	167
2005	Men	Married	30-34 years	2494678	355
2005	Men	Married	35-39 years	2760286	536
2005	Men	Married	40-44 years	2857606	809
2005	Men	Married	45-49 years	2897697	1035
2005	Men	Married	50-54 years	3382617	1430
2005	Men	Married	55-59 years	4086911	1771
2005	Men	Married	60-64 years	3486684	1296
2005	Men	Married	65-69 years	3022549	981
2005	Men	Married	70-74 years	2582480	855
2005	Men	Married	75-79 years	1857719	559
2005	Men	Married	80-84 years	934514	351
2005	Men	Married	85 or older years	499614	244
2005	Men	Never-married	20-24 years	3508621	865
2005	Men	Never-married	25-29 years	2998565	1040
2005	Men	Never-married	30-34 years	2322140	998
2005	Men	Never-married	35-39 years	1320943	732
2005	Men	Never-married	40-44 years	895788	594
2005	Men	Never-married	45-49 years	662971	571
2005	Men	Never-married	50-54 years	615173	545
2005	Men	Never-married	55-59 years	499406	544
2005	Men	Never-married	60-64 years	241618	272
2005	Men	Never-married	65-69 years	131834	134
2005	Men	Never-married	70-74 years	72734	58
2005	Men	Never-married	75-79 years	35043	23
2005	Men	Never-married	80-84 years	13288	12
2005	Men	Never-married	85 or older years	6776	4
2005	Men	Widowed	20-24 years	666	0
2005	Men	Widowed	25-29 years	1164	2
2005	Men	Widowed	30-34 years	2933	7
2005	Men	Widowed	35-39 years	5851	8
2005	Men	Widowed	40-44 years	10922	14
2005	Men	Widowed	45-49 years	20675	21
2005	Men	Widowed	50-54 years	47034	63
2005	Men	Widowed	55-59 years	93966	111
2005	Men	Widowed	60-64 years	132493	143
2005	Men	Widowed	65-69 years	177943	163
2005	Men	Widowed	70-74 years	239345	197
2005	Men	Widowed	75-79 years	277127	175
2005	Men	Widowed	80-84 years	230423	170
2005	Men	Widowed	85 or older years	274559	239
2005	Men	Divorced	20-24 years	11054	19
2005	Men	Divorced	25-29 years	45927	64
2005	Men	Divorced	30-34 years	110631	217
2005	Men	Divorced	35-39 years	153470	304
2005	Men	Divorced	40-44 years	181966	382
2005	Men	Divorced	45-49 years	194861	466
2005	Men	Divorced	50-54 years	240383	533
2005	Men	Divorced	55-59 years	287185	674
2005	Men	Divorced	60-64 years	211580	423
2005	Men	Divorced	65-69 years	147361	211
2005	Men	Divorced	70-74 years	90510	128
2005	Men	Divorced	75-79 years	43609	55
2005	Men	Divorced	80-84 years	16704	14
2005	Men	Divorced	85 or older years	8237	7
2005	Women	Married	20-24 years	373193	25
2005	Women	Married	25-29 years	1559535	97
2005	Women	Married	30-34 years	3025065	172
2005	Women	Married	35-39 years	3135144	227
2005	Women	Married	40-44 years	3110749	263
2005	Women	Married	45-49 years	3107818	291
2005	Women	Married	50-54 years	3572487	395
2005	Women	Married	55-59 years	4102845	525
2005	Women	Married	60-64 years	3340909	463
2005	Women	Married	65-69 years	2706828	368
2005	Women	Married	70-74 years	2133266	289
2005	Women	Married	75-79 years	1351519	213
2005	Women	Married	80-84 years	584148	103
2005	Women	Married	85 or older years	193872	40
2005	Women	Never-married	20-24 years	3189283	409
2005	Women	Never-married	25-29 years	2408810	356
2005	Women	Never-married	30-34 years	1541338	319
2005	Women	Never-married	35-39 years	796531	159
2005	Women	Never-married	40-44 years	484119	113
2005	Women	Never-married	45-49 years	316596	54
2005	Women	Never-married	50-54 years	270777	64
2005	Women	Never-married	55-59 years	269439	86
2005	Women	Never-married	60-64 years	185392	55
2005	Women	Never-married	65-69 years	147348	24
2005	Women	Never-married	70-74 years	138908	37
2005	Women	Never-married	75-79 years	117661	28
2005	Women	Never-married	80-84 years	69847	17
2005	Women	Never-married	85 or older years	43059	6
2005	Women	Widowed	20-24 years	859	1
2005	Women	Widowed	25-29 years	2810	5
2005	Women	Widowed	30-34 years	9174	12
2005	Women	Widowed	35-39 years	19888	10
2005	Women	Widowed	40-44 years	39699	14
2005	Women	Widowed	45-49 years	75483	21
2005	Women	Widowed	50-54 years	161597	36
2005	Women	Widowed	55-59 years	334036	77
2005	Women	Widowed	60-64 years	520731	127
2005	Women	Widowed	65-69 years	780515	170
2005	Women	Widowed	70-74 years	1127505	251
2005	Women	Widowed	75-79 years	1381373	319
2005	Women	Widowed	80-84 years	1425281	346
2005	Women	Widowed	85 or older years	1781306	460
2005	Women	Divorced	20-24 years	30685	16
2005	Women	Divorced	25-29 years	106578	49
2005	Women	Divorced	30-34 years	238537	128
2005	Women	Divorced	35-39 years	297560	114
2005	Women	Divorced	40-44 years	320315	112
2005	Women	Divorced	45-49 years	312315	110
2005	Women	Divorced	50-54 years	360110	127
2005	Women	Divorced	55-59 years	413674	120
2005	Women	Divorced	60-64 years	293915	102
2005	Women	Divorced	65-69 years	205351	51
2005	Women	Divorced	70-74 years	150004	30
2005	Women	Divorced	75-79 years	111167	29
2005	Women	Divorced	80-84 years	70348	23
2005	Women	Divorced	85 or older years	45148	14
2006	Men	Married	20-24 years	223182	25
2006	Men	Married	25-29 years	1114539	162
2006	Men	Married	30-34 years	2409557	333
2006	Men	Married	35-39 years	2796264	527
2006	Men	Married	40-44 years	2857177	774
2006	Men	Married	45-49 years	2881418	990
2006	Men	Married	50-54 years	3268445	1179
2006	Men	Married	55-59 years	3921308	1752
2006	Men	Married	60-64 years	3569783	1186
2006	Men	Married	65-69 years	3066150	988
2006	Men	Married	70-74 years	2605432	856
2006	Men	Married	75-79 years	1911772	590
2006	Men	Married	80-84 years	1010464	326
2006	Men	Married	85 or older years	533476	273
2006	Men	Never-married	20-24 years	3404144	891
2006	Men	Never-married	25-29 years	2909597	979
2006	Men	Never-married	30-34 years	2245912	919
2006	Men	Never-married	35-39 years	1400999	726
2006	Men	Never-married	40-44 years	962820	578
2006	Men	Never-married	45-49 years	707833	503
2006	Men	Never-married	50-54 years	625592	531
2006	Men	Never-married	55-59 years	523379	601
2006	Men	Never-married	60-64 years	293369	291
2006	Men	Never-married	65-69 years	152504	134
2006	Men	Never-married	70-74 years	82205	87
2006	Men	Never-married	75-79 years	40203	30
2006	Men	Never-married	80-84 years	15923	14
2006	Men	Never-married	85 or older years	7417	2
2006	Men	Widowed	20-24 years	692	3
2006	Men	Widowed	25-29 years	1135	1
2006	Men	Widowed	30-34 years	2802	5
2006	Men	Widowed	35-39 years	5832	19
2006	Men	Widowed	40-44 years	10790	13
2006	Men	Widowed	45-49 years	20160	25
2006	Men	Widowed	50-54 years	44172	50
2006	Men	Widowed	55-59 years	89168	111
2006	Men	Widowed	60-64 years	133182	138
2006	Men	Widowed	65-69 years	178431	148
2006	Men	Widowed	70-74 years	237473	185
2006	Men	Widowed	75-79 years	279072	220
2006	Men	Widowed	80-84 years	244047	170
2006	Men	Widowed	85 or older years	286654	243
2006	Men	Divorced	20-24 years	10532	13
2006	Men	Divorced	25-29 years	44392	82
2006	Men	Divorced	30-34 years	106463	180
2006	Men	Divorced	35-39 years	155890	313
2006	Men	Divorced	40-44 years	186796	337
2006	Men	Divorced	45-49 years	201646	411
2006	Men	Divorced	50-54 years	239256	432
2006	Men	Divorced	55-59 years	283581	636
2006	Men	Divorced	60-64 years	230610	392
2006	Men	Divorced	65-69 years	159346	235
2006	Men	Divorced	70-74 years	98907	137
2006	Men	Divorced	75-79 years	49191	47
2006	Men	Divorced	80-84 years	19092	17
2006	Men	Divorced	85 or older years	8840	6
2006	Women	Married	20-24 years	357432	21
2006	Women	Married	25-29 years	1508271	86
2006	Women	Married	30-34 years	2912063	211
2006	Women	Married	35-39 years	3171701	240
2006	Women	Married	40-44 years	3113469	265
2006	Women	Married	45-49 years	3088578	266
2006	Women	Married	50-54 years	3456616	399
2006	Women	Married	55-59 years	3966150	526
2006	Women	Married	60-64 years	3446383	409
2006	Women	Married	65-69 years	2771840	413
2006	Women	Married	70-74 years	2168137	332
2006	Women	Married	75-79 years	1406074	206
2006	Women	Married	80-84 years	635815	128
2006	Women	Married	85 or older years	217262	42
2006	Women	Never-married	20-24 years	3106649	421
2006	Women	Never-married	25-29 years	2351341	415
2006	Women	Never-married	30-34 years	1512337	252
2006	Women	Never-married	35-39 years	856718	188
2006	Women	Never-married	40-44 years	535546	134
2006	Women	Never-married	45-49 years	352301	73
2006	Women	Never-married	50-54 years	282330	66
2006	Women	Never-married	55-59 years	271858	85
2006	Women	Never-married	60-64 years	204062	47
2006	Women	Never-married	65-69 years	155955	41
2006	Women	Never-married	70-74 years	140642	41
2006	Women	Never-married	75-79 years	120719	30
2006	Women	Never-married	80-84 years	76844	22
2006	Women	Never-married	85 or older years	49781	15
2006	Women	Widowed	20-24 years	994	1
2006	Women	Widowed	25-29 years	2783	3
2006	Women	Widowed	30-34 years	8651	3
2006	Women	Widowed	35-39 years	19358	13
2006	Women	Widowed	40-44 years	38534	14
2006	Women	Widowed	45-49 years	73262	20
2006	Women	Widowed	50-54 years	152751	52
2006	Women	Widowed	55-59 years	315672	81
2006	Women	Widowed	60-64 years	513276	116
2006	Women	Widowed	65-69 years	767747	164
2006	Women	Widowed	70-74 years	1107185	244
2006	Women	Widowed	75-79 years	1384497	309
2006	Women	Widowed	80-84 years	1446664	344
2006	Women	Widowed	85 or older years	1856919	462
2006	Women	Divorced	20-24 years	29504	16
2006	Women	Divorced	25-29 years	103097	48
2006	Women	Divorced	30-34 years	227137	113
2006	Women	Divorced	35-39 years	302545	126
2006	Women	Divorced	40-44 years	329936	119
2006	Women	Divorced	45-49 years	324404	110
2006	Women	Divorced	50-54 years	357693	104
2006	Women	Divorced	55-59 years	407226	152
2006	Women	Divorced	60-64 years	319654	91
2006	Women	Divorced	65-69 years	221559	69
2006	Women	Divorced	70-74 years	158282	49
2006	Women	Divorced	75-79 years	115321	46
2006	Women	Divorced	80-84 years	74312	18
2006	Women	Divorced	85 or older years	50262	16
2007	Men	Married	20-24 years	212543	28
2007	Men	Married	25-29 years	1077373	128
2007	Men	Married	30-34 years	2324436	337
2007	Men	Married	35-39 years	2832243	527
2007	Men	Married	40-44 years	2856749	694
2007	Men	Married	45-49 years	2865139	1006
2007	Men	Married	50-54 years	3154273	1162
2007	Men	Married	55-59 years	3755705	1646
2007	Men	Married	60-64 years	3652883	1234
2007	Men	Married	65-69 years	3109751	1071
2007	Men	Married	70-74 years	2628384	945
2007	Men	Married	75-79 years	1965825	655
2007	Men	Married	80-84 years	1086413	444
2007	Men	Married	85 or older years	567338	281
2007	Men	Never-married	20-24 years	3299667	915
2007	Men	Never-married	25-29 years	2820629	911
2007	Men	Never-married	30-34 years	2169684	958
2007	Men	Never-married	35-39 years	1481055	879
2007	Men	Never-married	40-44 years	1029851	623
2007	Men	Never-married	45-49 years	752696	521
2007	Men	Never-married	50-54 years	636011	540
2007	Men	Never-married	55-59 years	547353	614
2007	Men	Never-married	60-64 years	345120	296
2007	Men	Never-married	65-69 years	173174	172
2007	Men	Never-married	70-74 years	91675	82
2007	Men	Never-married	75-79 years	45362	31
2007	Men	Never-married	80-84 years	18558	9
2007	Men	Never-married	85 or older years	8059	4
2007	Men	Widowed	20-24 years	718	0
2007	Men	Widowed	25-29 years	1106	2
2007	Men	Widowed	30-34 years	2671	5
2007	Men	Widowed	35-39 years	5813	9
2007	Men	Widowed	40-44 years	10659	13
2007	Men	Widowed	45-49 years	19645	28
2007	Men	Widowed	50-54 years	41310	37
2007	Men	Widowed	55-59 years	84370	112
2007	Men	Widowed	60-64 years	133872	110
2007	Men	Widowed	65-69 years	178919	160
2007	Men	Widowed	70-74 years	235601	215
2007	Men	Widowed	75-79 years	281017	210
2007	Men	Widowed	80-84 years	257671	208
2007	Men	Widowed	85 or older years	298750	265
2007	Men	Divorced	20-24 years	10009	24
2007	Men	Divorced	25-29 years	42856	67
2007	Men	Divorced	30-34 years	102295	182
2007	Men	Divorced	35-39 years	158310	310
2007	Men	Divorced	40-44 years	191627	373
2007	Men	Divorced	45-49 years	208431	430
2007	Men	Divorced	50-54 years	238129	413
2007	Men	Divorced	55-59 years	279976	611
2007	Men	Divorced	60-64 years	249641	437
2007	Men	Divorced	65-69 years	171330	285
2007	Men	Divorced	70-74 years	107304	138
2007	Men	Divorced	75-79 years	54774	57
2007	Men	Divorced	80-84 years	21480	26
2007	Men	Divorced	85 or older years	9443	10
2007	Women	Married	20-24 years	341671	22
2007	Women	Married	25-29 years	1457007	77
2007	Women	Married	30-34 years	2799061	197
2007	Women	Married	35-39 years	3208257	248
2007	Women	Married	40-44 years	3116190	268
2007	Women	Married	45-49 years	3069337	285
2007	Women	Married	50-54 years	3340745	381
2007	Women	Married	55-59 years	3829455	525
2007	Women	Married	60-64 years	3551858	493
2007	Women	Married	65-69 years	2836852	458
2007	Women	Married	70-74 years	2203009	343
2007	Women	Married	75-79 years	1460630	215
2007	Women	Married	80-84 years	687482	114
2007	Women	Married	85 or older years	240651	42
2007	Women	Never-married	20-24 years	3024015	388
2007	Women	Never-married	25-29 years	2293872	388
2007	Women	Never-married	30-34 years	1483336	244
2007	Women	Never-married	35-39 years	916906	236
2007	Women	Never-married	40-44 years	586974	128
2007	Women	Never-married	45-49 years	388007	102
2007	Women	Never-married	50-54 years	293882	80
2007	Women	Never-married	55-59 years	274277	77
2007	Women	Never-married	60-64 years	222732	64
2007	Women	Never-married	65-69 years	164563	41
2007	Women	Never-married	70-74 years	142377	36
2007	Women	Never-married	75-79 years	123777	31
2007	Women	Never-married	80-84 years	83841	17
2007	Women	Never-married	85 or older years	56504	19
2007	Women	Widowed	20-24 years	1129	0
2007	Women	Widowed	25-29 years	2755	1
2007	Women	Widowed	30-34 years	8128	4
2007	Women	Widowed	35-39 years	18828	7
2007	Women	Widowed	40-44 years	37369	16
2007	Women	Widowed	45-49 years	71042	13
2007	Women	Widowed	50-54 years	143905	30
2007	Women	Widowed	55-59 years	297308	85
2007	Women	Widowed	60-64 years	505821	125
2007	Women	Widowed	65-69 years	754978	184
2007	Women	Widowed	70-74 years	1086864	291
2007	Women	Widowed	75-79 years	1387621	308
2007	Women	Widowed	80-84 years	1468046	331
2007	Women	Widowed	85 or older years	1932531	531
2007	Women	Divorced	20-24 years	28323	14
2007	Women	Divorced	25-29 years	99615	55
2007	Women	Divorced	30-34 years	215736	114
2007	Women	Divorced	35-39 years	307529	127
2007	Women	Divorced	40-44 years	339557	140
2007	Women	Divorced	45-49 years	336492	118
2007	Women	Divorced	50-54 years	355276	119
2007	Women	Divorced	55-59 years	400777	130
2007	Women	Divorced	60-64 years	345392	111
2007	Women	Divorced	65-69 years	237768	74
2007	Women	Divorced	70-74 years	166560	63
2007	Women	Divorced	75-79 years	119475	32
2007	Women	Divorced	80-84 years	78276	28
2007	Women	Divorced	85 or older years	55376	19
2008	Men	Married	20-24 years	201905	28
2008	Men	Married	25-29 years	1040206	132
2008	Men	Married	30-34 years	2239315	336
2008	Men	Married	35-39 years	2868221	514
2008	Men	Married	40-44 years	2856320	681
2008	Men	Married	45-49 years	2848859	917
2008	Men	Married	50-54 years	3040100	1067
2008	Men	Married	55-59 years	3590103	1439
2008	Men	Married	60-64 years	3735982	1266
2008	Men	Married	65-69 years	3153352	1031
2008	Men	Married	70-74 years	2651336	856
2008	Men	Married	75-79 years	2019877	638
2008	Men	Married	80-84 years	1162363	398
2008	Men	Married	85 or older years	601199	264
2008	Men	Never-married	20-24 years	3195191	994
2008	Men	Never-married	25-29 years	2731660	972
2008	Men	Never-married	30-34 years	2093456	946
2008	Men	Never-married	35-39 years	1561110	837
2008	Men	Never-married	40-44 years	1096883	674
2008	Men	Never-married	45-49 years	797558	576
2008	Men	Never-married	50-54 years	646430	468
2008	Men	Never-married	55-59 years	571326	627
2008	Men	Never-married	60-64 years	396872	374
2008	Men	Never-married	65-69 years	193844	190
2008	Men	Never-married	70-74 years	101146	91
2008	Men	Never-married	75-79 years	50522	37
2008	Men	Never-married	80-84 years	21192	7
2008	Men	Never-married	85 or older years	8700	7
2008	Men	Widowed	20-24 years	745	3
2008	Men	Widowed	25-29 years	1077	2
2008	Men	Widowed	30-34 years	2540	6
2008	Men	Widowed	35-39 years	5793	7
2008	Men	Widowed	40-44 years	10527	22
2008	Men	Widowed	45-49 years	19129	19
2008	Men	Widowed	50-54 years	38447	36
2008	Men	Widowed	55-59 years	79571	98
2008	Men	Widowed	60-64 years	134561	117
2008	Men	Widowed	65-69 years	179408	139
2008	Men	Widowed	70-74 years	233728	176
2008	Men	Widowed	75-79 years	282961	197
2008	Men	Widowed	80-84 years	271295	219
2008	Men	Widowed	85 or older years	310845	266
2008	Men	Divorced	20-24 years	9487	10
2008	Men	Divorced	25-29 years	41321	74
2008	Men	Divorced	30-34 years	98127	175
2008	Men	Divorced	35-39 years	160729	348
2008	Men	Divorced	40-44 years	196457	359
2008	Men	Divorced	45-49 years	215216	380
2008	Men	Divorced	50-54 years	237003	411
2008	Men	Divorced	55-59 years	276372	573
2008	Men	Divorced	60-64 years	268671	441
2008	Men	Divorced	65-69 years	183315	285
2008	Men	Divorced	70-74 years	115702	141
2008	Men	Divorced	75-79 years	60356	66
2008	Men	Divorced	80-84 years	23867	16
2008	Men	Divorced	85 or older years	10045	12
2008	Women	Married	20-24 years	325911	15
2008	Women	Married	25-29 years	1405742	80
2008	Women	Married	30-34 years	2686059	201
2008	Women	Married	35-39 years	3244814	241
2008	Women	Married	40-44 years	3118910	254
2008	Women	Married	45-49 years	3050097	271
2008	Women	Married	50-54 years	3224873	329
2008	Women	Married	55-59 years	3692759	431
2008	Women	Married	60-64 years	3657332	479
2008	Women	Married	65-69 years	2901863	437
2008	Women	Married	70-74 years	2237880	306
2008	Women	Married	75-79 years	1515185	236
2008	Women	Married	80-84 years	739149	133
2008	Women	Married	85 or older years	264041	42
2008	Women	Never-married	20-24 years	2941382	415
2008	Women	Never-married	25-29 years	2236403	382
2008	Women	Never-married	30-34 years	1454334	353
2008	Women	Never-married	35-39 years	977093	241
2008	Women	Never-married	40-44 years	638401	126
2008	Women	Never-married	45-49 years	423712	87
2008	Women	Never-married	50-54 years	305435	74
2008	Women	Never-married	55-59 years	276695	87
2008	Women	Never-married	60-64 years	241401	59
2008	Women	Never-married	65-69 years	173170	42
2008	Women	Never-married	70-74 years	144111	36
2008	Women	Never-married	75-79 years	126834	19
2008	Women	Never-married	80-84 years	90839	14
2008	Women	Never-married	85 or older years	63226	12
2008	Women	Widowed	20-24 years	1265	1
2008	Women	Widowed	25-29 years	2728	2
2008	Women	Widowed	30-34 years	7604	1
2008	Women	Widowed	35-39 years	18298	12
2008	Women	Widowed	40-44 years	36203	15
2008	Women	Widowed	45-49 years	68821	16
2008	Women	Widowed	50-54 years	135060	35
2008	Women	Widowed	55-59 years	278945	74
2008	Women	Widowed	60-64 years	498367	112
2008	Women	Widowed	65-69 years	742210	193
2008	Women	Widowed	70-74 years	1066544	262
2008	Women	Widowed	75-79 years	1390746	327
2008	Women	Widowed	80-84 years	1489429	343
2008	Women	Widowed	85 or older years	2008144	473
2008	Women	Divorced	20-24 years	27142	20
2008	Women	Divorced	25-29 years	96134	54
2008	Women	Divorced	30-34 years	204336	129
2008	Women	Divorced	35-39 years	312514	151
2008	Women	Divorced	40-44 years	349178	155
2008	Women	Divorced	45-49 years	348581	112
2008	Women	Divorced	50-54 years	352858	114
2008	Women	Divorced	55-59 years	394329	119
2008	Women	Divorced	60-64 years	371131	92
2008	Women	Divorced	65-69 years	253976	89
2008	Women	Divorced	70-74 years	174838	59
2008	Women	Divorced	75-79 years	123630	39
2008	Women	Divorced	80-84 years	82241	17
2008	Women	Divorced	85 or older years	60490	15
2009	Men	Married	20-24 years	191266	29
2009	Men	Married	25-29 years	1003040	121
2009	Men	Married	30-34 years	2154194	299
2009	Men	Married	35-39 years	2904200	545
2009	Men	Married	40-44 years	2855892	691
2009	Men	Married	45-49 years	2832580	931
2009	Men	Married	50-54 years	2925928	1098
2009	Men	Married	55-59 years	3424500	1357
2009	Men	Married	60-64 years	3819082	1334
2009	Men	Married	65-69 years	3196953	1047
2009	Men	Married	70-74 years	2674288	844
2009	Men	Married	75-79 years	2073930	655
2009	Men	Married	80-84 years	1238312	435
2009	Men	Married	85 or older years	635061	278
2009	Men	Never-married	20-24 years	3090714	978
2009	Men	Never-married	25-29 years	2642692	1014
2009	Men	Never-married	30-34 years	2017228	944
2009	Men	Never-married	35-39 years	1641166	954
2009	Men	Never-married	40-44 years	1163914	718
2009	Men	Never-married	45-49 years	842421	582
2009	Men	Never-married	50-54 years	656849	567
2009	Men	Never-married	55-59 years	595300	563
2009	Men	Never-married	60-64 years	448623	404
2009	Men	Never-married	65-69 years	214514	200
2009	Men	Never-married	70-74 years	110616	90
2009	Men	Never-married	75-79 years	55681	44
2009	Men	Never-married	80-84 years	23827	7
2009	Men	Never-married	85 or older years	9342	3
2009	Men	Widowed	20-24 years	771	0
2009	Men	Widowed	25-29 years	1048	1
2009	Men	Widowed	30-34 years	2409	8
2009	Men	Widowed	35-39 years	5774	14
2009	Men	Widowed	40-44 years	10396	17
2009	Men	Widowed	45-49 years	18614	20
2009	Men	Widowed	50-54 years	35585	39
2009	Men	Widowed	55-59 years	74773	93
2009	Men	Widowed	60-64 years	135251	127
2009	Men	Widowed	65-69 years	179896	180
2009	Men	Widowed	70-74 years	231856	180
2009	Men	Widowed	75-79 years	284906	214
2009	Men	Widowed	80-84 years	284919	207
2009	Men	Widowed	85 or older years	322941	270
2009	Men	Divorced	20-24 years	8964	21
2009	Men	Divorced	25-29 years	39785	83
2009	Men	Divorced	30-34 years	93959	179
2009	Men	Divorced	35-39 years	163149	331
2009	Men	Divorced	40-44 years	201288	385
2009	Men	Divorced	45-49 years	222001	416
2009	Men	Divorced	50-54 years	235876	469
2009	Men	Divorced	55-59 years	272767	624
2009	Men	Divorced	60-64 years	287702	454
2009	Men	Divorced	65-69 years	195299	310
2009	Men	Divorced	70-74 years	124099	127
2009	Men	Divorced	75-79 years	65939	67
2009	Men	Divorced	80-84 years	26255	28
2009	Men	Divorced	85 or older years	10648	8
2009	Women	Married	20-24 years	310150	14
2009	Women	Married	25-29 years	1354478	88
2009	Women	Married	30-34 years	2573057	164
2009	Women	Married	35-39 years	3281370	237
2009	Women	Married	40-44 years	3121631	283
2009	Women	Married	45-49 years	3030856	281
2009	Women	Married	50-54 years	3109002	360
2009	Women	Married	55-59 years	3556064	427
2009	Women	Married	60-64 years	3762807	446
2009	Women	Married	65-69 years	2966875	493
2009	Women	Married	70-74 years	2272752	320
2009	Women	Married	75-79 years	1569741	237
2009	Women	Married	80-84 years	790816	120
2009	Women	Married	85 or older years	287430	47
2009	Women	Never-married	20-24 years	2858748	418
2009	Women	Never-married	25-29 years	2178934	383
2009	Women	Never-married	30-34 years	1425333	307
2009	Women	Never-married	35-39 years	1037281	242
2009	Women	Never-married	40-44 years	689829	166
2009	Women	Never-married	45-49 years	459418	100
2009	Women	Never-married	50-54 years	316987	86
2009	Women	Never-married	55-59 years	279114	63
2009	Women	Never-married	60-64 years	260071	61
2009	Women	Never-married	65-69 years	181778	40
2009	Women	Never-married	70-74 years	145846	34
2009	Women	Never-married	75-79 years	129892	23
2009	Women	Never-married	80-84 years	97836	18
2009	Women	Never-married	85 or older years	69949	19
2009	Women	Widowed	20-24 years	1400	0
2009	Women	Widowed	25-29 years	2700	0
2009	Women	Widowed	30-34 years	7081	4
2009	Women	Widowed	35-39 years	17768	8
2009	Women	Widowed	40-44 years	35038	13
2009	Women	Widowed	45-49 years	66601	15
2009	Women	Widowed	50-54 years	126214	34
2009	Women	Widowed	55-59 years	260581	56
2009	Women	Widowed	60-64 years	490912	95
2009	Women	Widowed	65-69 years	729441	161
2009	Women	Widowed	70-74 years	1046223	237
2009	Women	Widowed	75-79 years	1393870	326
2009	Women	Widowed	80-84 years	1510811	324
2009	Women	Widowed	85 or older years	2083756	460
2009	Women	Divorced	20-24 years	25961	13
2009	Women	Divorced	25-29 years	92652	44
2009	Women	Divorced	30-34 years	192935	93
2009	Women	Divorced	35-39 years	317498	134
2009	Women	Divorced	40-44 years	358799	139
2009	Women	Divorced	45-49 years	360669	122
2009	Women	Divorced	50-54 years	350441	100
2009	Women	Divorced	55-59 years	387880	127
2009	Women	Divorced	60-64 years	396869	107
2009	Women	Divorced	65-69 years	270185	89
2009	Women	Divorced	70-74 years	183116	52
2009	Women	Divorced	75-79 years	127784	37
2009	Women	Divorced	80-84 years	86205	14
2009	Women	Divorced	85 or older years	65604	22
2010	Men	Married	20-24 years	180627	30
2010	Men	Married	25-29 years	965873	149
2010	Men	Married	30-34 years	2069073	259
2010	Men	Married	35-39 years	2940178	509
2010	Men	Married	40-44 years	2855463	641
2010	Men	Married	45-49 years	2816301	869
2010	Men	Married	50-54 years	2811756	986
2010	Men	Married	55-59 years	3258897	1149
2010	Men	Married	60-64 years	3902181	1274
2010	Men	Married	65-69 years	3240554	1014
2010	Men	Married	70-74 years	2697240	819
2010	Men	Married	75-79 years	2127983	682
2010	Men	Married	80-84 years	1314262	400
2010	Men	Married	85 or older years	668923	289
2010	Men	Never-married	20-24 years	2986237	966
2010	Men	Never-married	25-29 years	2553724	980
2010	Men	Never-married	30-34 years	1941000	904
2010	Men	Never-married	35-39 years	1721222	898
2010	Men	Never-married	40-44 years	1230946	721
2010	Men	Never-married	45-49 years	887283	531
2010	Men	Never-married	50-54 years	667268	551
2010	Men	Never-married	55-59 years	619273	562
2010	Men	Never-married	60-64 years	500374	447
2010	Men	Never-married	65-69 years	235184	218
2010	Men	Never-married	70-74 years	120087	83
2010	Men	Never-married	75-79 years	60841	42
2010	Men	Never-married	80-84 years	26462	10
2010	Men	Never-married	85 or older years	9983	5
2010	Men	Widowed	20-24 years	797	0
2010	Men	Widowed	25-29 years	1019	0
2010	Men	Widowed	30-34 years	2278	6
2010	Men	Widowed	35-39 years	5755	10
2010	Men	Widowed	40-44 years	10264	18
2010	Men	Widowed	45-49 years	18099	27
2010	Men	Widowed	50-54 years	32723	48
2010	Men	Widowed	55-59 years	69975	71
2010	Men	Widowed	60-64 years	135940	120
2010	Men	Widowed	65-69 years	180384	118
2010	Men	Widowed	70-74 years	229984	159
2010	Men	Widowed	75-79 years	286851	192
2010	Men	Widowed	80-84 years	298543	205
2010	Men	Widowed	85 or older years	335036	252
2010	Men	Divorced	20-24 years	8442	17
2010	Men	Divorced	25-29 years	38250	69
2010	Men	Divorced	30-34 years	89791	170
2010	Men	Divorced	35-39 years	165569	293
2010	Men	Divorced	40-44 years	206118	372
2010	Men	Divorced	45-49 years	228786	427
2010	Men	Divorced	50-54 years	234749	417
2010	Men	Divorced	55-59 years	269163	510
2010	Men	Divorced	60-64 years	306732	472
2010	Men	Divorced	65-69 years	207284	281
2010	Men	Divorced	70-74 years	132496	126
2010	Men	Divorced	75-79 years	71521	68
2010	Men	Divorced	80-84 years	28643	24
2010	Men	Divorced	85 or older years	11251	14
2010	Women	Married	20-24 years	294389	17
2010	Women	Married	25-29 years	1303214	88
2010	Women	Married	30-34 years	2460055	179
2010	Women	Married	35-39 years	3317927	251
2010	Women	Married	40-44 years	3124351	269
2010	Women	Married	45-49 years	3011616	331
2010	Women	Married	50-54 years	2993131	384
2010	Women	Married	55-59 years	3419369	380
2010	Women	Married	60-64 years	3868281	499
2010	Women	Married	65-69 years	3031887	457
2010	Women	Married	70-74 years	2307623	370
2010	Women	Married	75-79 years	1624296	245
2010	Women	Married	80-84 years	842483	125
2010	Women	Married	85 or older years	310820	39
2010	Women	Never-married	20-24 years	2776114	328
2010	Women	Never-married	25-29 years	2121465	290
2010	Women	Never-married	30-34 years	1396332	293
2010	Women	Never-married	35-39 years	1097468	249
2010	Women	Never-married	40-44 years	741256	159
2010	Women	Never-married	45-49 years	495123	114
2010	Women	Never-married	50-54 years	328540	76
2010	Women	Never-married	55-59 years	281533	57
2010	Women	Never-married	60-64 years	278741	60
2010	Women	Never-married	65-69 years	190385	46
2010	Women	Never-married	70-74 years	147580	24
2010	Women	Never-married	75-79 years	132950	30
2010	Women	Never-married	80-84 years	104833	23
2010	Women	Never-married	85 or older years	76671	22
2010	Women	Widowed	20-24 years	1535	1
2010	Women	Widowed	25-29 years	2673	1
2010	Women	Widowed	30-34 years	6558	8
2010	Women	Widowed	35-39 years	17238	8
2010	Women	Widowed	40-44 years	33873	7
2010	Women	Widowed	45-49 years	64380	25
2010	Women	Widowed	50-54 years	117368	40
2010	Women	Widowed	55-59 years	242217	70
2010	Women	Widowed	60-64 years	483457	111
2010	Women	Widowed	65-69 years	716673	185
2010	Women	Widowed	70-74 years	1025903	204
2010	Women	Widowed	75-79 years	1396994	311
2010	Women	Widowed	80-84 years	1532194	325
2010	Women	Widowed	85 or older years	2159369	482
2010	Women	Divorced	20-24 years	24780	12
2010	Women	Divorced	25-29 years	89171	50
2010	Women	Divorced	30-34 years	181535	97
2010	Women	Divorced	35-39 years	322483	118
2010	Women	Divorced	40-44 years	368420	135
2010	Women	Divorced	45-49 years	372758	132
2010	Women	Divorced	50-54 years	348024	103
2010	Women	Divorced	55-59 years	381432	127
2010	Women	Divorced	60-64 years	422608	123
2010	Women	Divorced	65-69 years	286393	104
2010	Women	Divorced	70-74 years	191394	57
2010	Women	Divorced	75-79 years	131938	33
2010	Women	Divorced	80-84 years	90169	30
2010	Women	Divorced	85 or older years	70718	20
2011	Men	Married	20-24 years	172530	22
2011	Men	Married	25-29 years	936015	123
2011	Men	Married	30-34 years	2016091	290
2011	Men	Married	35-39 years	2857688	502
2011	Men	Married	40-44 years	2915010	662
2011	Men	Married	45-49 years	2836295	751
2011	Men	Married	50-54 years	2812930	903
2011	Men	Married	55-59 years	3162358	1017
2011	Men	Married	60-64 years	3754867	1154
2011	Men	Married	65-69 years	3332276	920
2011	Men	Married	70-74 years	2747857	828
2011	Men	Married	75-79 years	2162256	668
2011	Men	Married	80-84 years	1368001	434
2011	Men	Married	85 or older years	729030	298
2011	Men	Never-married	20-24 years	2988384	923
2011	Men	Never-married	25-29 years	2542162	954
2011	Men	Never-married	30-34 years	1926365	824
2011	Men	Never-married	35-39 years	1695564	881
2011	Men	Never-married	40-44 years	1302586	685
2011	Men	Never-married	45-49 years	952277	537
2011	Men	Never-married	50-54 years	711522	446
2011	Men	Never-married	55-59 years	629076	469
2011	Men	Never-married	60-64 years	524552	426
2011	Men	Never-married	65-69 years	285759	176
2011	Men	Never-married	70-74 years	139456	98
2011	Men	Never-married	75-79 years	69025	37
2011	Men	Never-married	80-84 years	30161	15
2011	Men	Never-married	85 or older years	11756	3
2011	Men	Widowed	20-24 years	780	0
2011	Men	Widowed	25-29 years	1002	2
2011	Men	Widowed	30-34 years	2214	5
2011	Men	Widowed	35-39 years	5525	8
2011	Men	Widowed	40-44 years	10273	14
2011	Men	Widowed	45-49 years	17988	24
2011	Men	Widowed	50-54 years	32218	24
2011	Men	Widowed	55-59 years	66485	59
2011	Men	Widowed	60-64 years	130492	121
2011	Men	Widowed	65-69 years	184243	121
2011	Men	Widowed	70-74 years	233743	147
2011	Men	Widowed	75-79 years	289058	187
2011	Men	Widowed	80-84 years	305657	161
2011	Men	Widowed	85 or older years	361213	290
2011	Men	Divorced	20-24 years	8138	13
2011	Men	Divorced	25-29 years	36752	44
2011	Men	Divorced	30-34 years	87844	155
2011	Men	Divorced	35-39 years	160940	288
2011	Men	Divorced	40-44 years	211610	379
2011	Men	Divorced	45-49 years	237075	422
2011	Men	Divorced	50-54 years	245306	429
2011	Men	Divorced	55-59 years	271308	438
2011	Men	Divorced	60-64 years	308023	470
2011	Men	Divorced	65-69 years	232120	247
2011	Men	Divorced	70-74 years	146725	130
2011	Men	Divorced	75-79 years	80293	67
2011	Men	Divorced	80-84 years	33054	15
2011	Men	Divorced	85 or older years	12832	10
2011	Women	Married	20-24 years	280778	16
2011	Women	Married	25-29 years	1264529	85
2011	Women	Married	30-34 years	2399470	164
2011	Women	Married	35-39 years	3220841	252
2011	Women	Married	40-44 years	3184606	300
2011	Women	Married	45-49 years	3030693	313
2011	Women	Married	50-54 years	2986674	387
2011	Women	Married	55-59 years	3318495	436
2011	Women	Married	60-64 years	3750073	516
2011	Women	Married	65-69 years	3145434	418
2011	Women	Married	70-74 years	2380064	374
2011	Women	Married	75-79 years	1667278	264
2011	Women	Married	80-84 years	888607	133
2011	Women	Married	85 or older years	347053	61
2011	Women	Never-married	20-24 years	2769406	417
2011	Women	Never-married	25-29 years	2103026	426
2011	Women	Never-married	30-34 years	1384761	298
2011	Women	Never-married	35-39 years	1089565	257
2011	Women	Never-married	40-44 years	792879	174
2011	Women	Never-married	45-49 years	544909	119
2011	Women	Never-married	50-54 years	363983	87
2011	Women	Never-married	55-59 years	292429	54
2011	Women	Never-married	60-64 years	280415	65
2011	Women	Never-married	65-69 years	208442	42
2011	Women	Never-married	70-74 years	156074	33
2011	Women	Never-married	75-79 years	135042	23
2011	Women	Never-married	80-84 years	108137	19
2011	Women	Never-married	85 or older years	86392	5
2011	Women	Widowed	20-24 years	1453	0
2011	Women	Widowed	25-29 years	2490	4
2011	Women	Widowed	30-34 years	6198	2
2011	Women	Widowed	35-39 years	16199	5
2011	Women	Widowed	40-44 years	32999	12
2011	Women	Widowed	45-49 years	62526	28
2011	Women	Widowed	50-54 years	114155	28
2011	Women	Widowed	55-59 years	229985	46
2011	Women	Widowed	60-64 years	460383	124
2011	Women	Widowed	65-69 years	715397	172
2011	Women	Widowed	70-74 years	1022586	206
2011	Women	Widowed	75-79 years	1390583	317
2011	Women	Widowed	80-84 years	1564151	355
2011	Women	Widowed	85 or older years	2274558	471
2011	Women	Divorced	20-24 years	23474	16
2011	Women	Divorced	25-29 years	85455	43
2011	Women	Divorced	30-34 years	175827	90
2011	Women	Divorced	35-39 years	308551	170
2011	Women	Divorced	40-44 years	376657	178
2011	Women	Divorced	45-49 years	386251	146
2011	Women	Divorced	50-54 years	364156	139
2011	Women	Divorced	55-59 years	381826	101
2011	Women	Divorced	60-64 years	419851	127
2011	Women	Divorced	65-69 years	316709	96
2011	Women	Divorced	70-74 years	209658	65
2011	Women	Divorced	75-79 years	140909	49
2011	Women	Divorced	80-84 years	94295	29
2011	Women	Divorced	85 or older years	75948	25
2012	Men	Married	20-24 years	164432	25
2012	Men	Married	25-29 years	906157	112
2012	Men	Married	30-34 years	1963108	232
2012	Men	Married	35-39 years	2775198	400
2012	Men	Married	40-44 years	2974557	601
2012	Men	Married	45-49 years	2856290	751
2012	Men	Married	50-54 years	2814105	762
2012	Men	Married	55-59 years	3065818	835
2012	Men	Married	60-64 years	3607553	1019
2012	Men	Married	65-69 years	3423998	876
2012	Men	Married	70-74 years	2798474	773
2012	Men	Married	75-79 years	2196529	660
2012	Men	Married	80-84 years	1421740	452
2012	Men	Married	85 or older years	789137	318
2012	Men	Never-married	20-24 years	2990531	904
2012	Men	Never-married	25-29 years	2530600	938
2012	Men	Never-married	30-34 years	1911730	760
2012	Men	Never-married	35-39 years	1669907	793
2012	Men	Never-married	40-44 years	1374226	683
2012	Men	Never-married	45-49 years	1017271	550
2012	Men	Never-married	50-54 years	755775	463
2012	Men	Never-married	55-59 years	638879	373
2012	Men	Never-married	60-64 years	548730	376
2012	Men	Never-married	65-69 years	336334	196
2012	Men	Never-married	70-74 years	158825	96
2012	Men	Never-married	75-79 years	77209	48
2012	Men	Never-married	80-84 years	33861	17
2012	Men	Never-married	85 or older years	13530	4
2012	Men	Widowed	20-24 years	763	0
2012	Men	Widowed	25-29 years	986	0
2012	Men	Widowed	30-34 years	2150	7
2012	Men	Widowed	35-39 years	5295	9
2012	Men	Widowed	40-44 years	10282	8
2012	Men	Widowed	45-49 years	17877	27
2012	Men	Widowed	50-54 years	31714	36
2012	Men	Widowed	55-59 years	62996	61
2012	Men	Widowed	60-64 years	125043	103
2012	Men	Widowed	65-69 years	188102	104
2012	Men	Widowed	70-74 years	237502	156
2012	Men	Widowed	75-79 years	291264	197
2012	Men	Widowed	80-84 years	312771	195
2012	Men	Widowed	85 or older years	387390	255
2012	Men	Divorced	20-24 years	7834	17
2012	Men	Divorced	25-29 years	35255	85
2012	Men	Divorced	30-34 years	85897	107
2012	Men	Divorced	35-39 years	156311	249
2012	Men	Divorced	40-44 years	217102	316
2012	Men	Divorced	45-49 years	245364	344
2012	Men	Divorced	50-54 years	255862	403
2012	Men	Divorced	55-59 years	273453	346
2012	Men	Divorced	60-64 years	309314	361
2012	Men	Divorced	65-69 years	256957	257
2012	Men	Divorced	70-74 years	160953	165
2012	Men	Divorced	75-79 years	89065	67
2012	Men	Divorced	80-84 years	37466	33
2012	Men	Divorced	85 or older years	14413	12
2012	Women	Married	20-24 years	267167	17
2012	Women	Married	25-29 years	1225843	71
2012	Women	Married	30-34 years	2338885	132
2012	Women	Married	35-39 years	3123756	205
2012	Women	Married	40-44 years	3244861	248
2012	Women	Married	45-49 years	3049769	295
2012	Women	Married	50-54 years	2980217	353
2012	Women	Married	55-59 years	3217620	363
2012	Women	Married	60-64 years	3631864	451
2012	Women	Married	65-69 years	3258981	399
2012	Women	Married	70-74 years	2452506	375
2012	Women	Married	75-79 years	1710260	244
2012	Women	Married	80-84 years	934731	120
2012	Women	Married	85 or older years	383285	55
2012	Women	Never-married	20-24 years	2762698	305
2012	Women	Never-married	25-29 years	2084587	326
2012	Women	Never-married	30-34 years	1373189	259
2012	Women	Never-married	35-39 years	1081662	204
2012	Women	Never-married	40-44 years	844503	151
2012	Women	Never-married	45-49 years	594694	96
2012	Women	Never-married	50-54 years	399426	93
2012	Women	Never-married	55-59 years	303325	45
2012	Women	Never-married	60-64 years	282089	72
2012	Women	Never-married	65-69 years	226499	42
2012	Women	Never-married	70-74 years	164567	29
2012	Women	Never-married	75-79 years	137133	23
2012	Women	Never-married	80-84 years	111440	16
2012	Women	Never-married	85 or older years	96112	14
2012	Women	Widowed	20-24 years	1371	0
2012	Women	Widowed	25-29 years	2308	5
2012	Women	Widowed	30-34 years	5838	3
2012	Women	Widowed	35-39 years	15160	5
2012	Women	Widowed	40-44 years	32125	6
2012	Women	Widowed	45-49 years	60672	18
2012	Women	Widowed	50-54 years	110943	31
2012	Women	Widowed	55-59 years	217753	28
2012	Women	Widowed	60-64 years	437309	100
2012	Women	Widowed	65-69 years	714121	152
2012	Women	Widowed	70-74 years	1019269	218
2012	Women	Widowed	75-79 years	1384172	299
2012	Women	Widowed	80-84 years	1596108	290
2012	Women	Widowed	85 or older years	2389748	440
2012	Women	Divorced	20-24 years	22168	9
2012	Women	Divorced	25-29 years	81740	48
2012	Women	Divorced	30-34 years	170118	85
2012	Women	Divorced	35-39 years	294618	128
2012	Women	Divorced	40-44 years	384894	148
2012	Women	Divorced	45-49 years	399743	128
2012	Women	Divorced	50-54 years	380288	126
2012	Women	Divorced	55-59 years	382220	96
2012	Women	Divorced	60-64 years	417094	112
2012	Women	Divorced	65-69 years	347025	80
2012	Women	Divorced	70-74 years	227921	71
2012	Women	Divorced	75-79 years	149880	42
2012	Women	Divorced	80-84 years	98421	36
2012	Women	Divorced	85 or older years	81177	28
2013	Men	Married	20-24 years	156335	20
2013	Men	Married	25-29 years	876300	112
2013	Men	Married	30-34 years	1910126	234
2013	Men	Married	35-39 years	2692707	420
2013	Men	Married	40-44 years	3034104	597
2013	Men	Married	45-49 years	2876284	661
2013	Men	Married	50-54 years	2815279	814
2013	Men	Married	55-59 years	2969279	765
2013	Men	Married	60-64 years	3460239	830
2013	Men	Married	65-69 years	3515720	810
2013	Men	Married	70-74 years	2849091	811
2013	Men	Married	75-79 years	2230802	669
2013	Men	Married	80-84 years	1475480	471
2013	Men	Married	85 or older years	849244	345
2013	Men	Never-married	20-24 years	2992678	885
2013	Men	Never-married	25-29 years	2519037	857
2013	Men	Never-married	30-34 years	1897094	760
2013	Men	Never-married	35-39 years	1644249	780
2013	Men	Never-married	40-44 years	1445866	651
2013	Men	Never-married	45-49 years	1082265	560
2013	Men	Never-married	50-54 years	800029	443
2013	Men	Never-married	55-59 years	648683	383
2013	Men	Never-married	60-64 years	572908	385
2013	Men	Never-married	65-69 years	386909	231
2013	Men	Never-married	70-74 years	178193	128
2013	Men	Never-married	75-79 years	85392	58
2013	Men	Never-married	80-84 years	37560	18
2013	Men	Never-married	85 or older years	15303	4
2013	Men	Widowed	20-24 years	746	0
2013	Men	Widowed	25-29 years	969	1
2013	Men	Widowed	30-34 years	2085	6
2013	Men	Widowed	35-39 years	5064	5
2013	Men	Widowed	40-44 years	10291	11
2013	Men	Widowed	45-49 years	17767	19
2013	Men	Widowed	50-54 years	31209	34
2013	Men	Widowed	55-59 years	59506	53
2013	Men	Widowed	60-64 years	119595	73
2013	Men	Widowed	65-69 years	191962	125
2013	Men	Widowed	70-74 years	241260	177
2013	Men	Widowed	75-79 years	293471	208
2013	Men	Widowed	80-84 years	319884	175
2013	Men	Widowed	85 or older years	413566	284
2013	Men	Divorced	20-24 years	7530	15
2013	Men	Divorced	25-29 years	33757	65
2013	Men	Divorced	30-34 years	83949	137
2013	Men	Divorced	35-39 years	151683	245
2013	Men	Divorced	40-44 years	222595	338
2013	Men	Divorced	45-49 years	253654	378
2013	Men	Divorced	50-54 years	266419	360
2013	Men	Divorced	55-59 years	275598	312
2013	Men	Divorced	60-64 years	310605	343
2013	Men	Divorced	65-69 years	281793	288
2013	Men	Divorced	70-74 years	175182	163
2013	Men	Divorced	75-79 years	97837	81
2013	Men	Divorced	80-84 years	41877	32
2013	Men	Divorced	85 or older years	15994	17
2013	Women	Married	20-24 years	253555	10
2013	Women	Married	25-29 years	1187158	73
2013	Women	Married	30-34 years	2278299	141
2013	Women	Married	35-39 years	3026670	213
2013	Women	Married	40-44 years	3305115	263
2013	Women	Married	45-49 years	3068846	316
2013	Women	Married	50-54 years	2973759	329
2013	Women	Married	55-59 years	3116746	320
2013	Women	Married	60-64 years	3513656	412
2013	Women	Married	65-69 years	3372527	425
2013	Women	Married	70-74 years	2524947	383
2013	Women	Married	75-79 years	1753241	271
2013	Women	Married	80-84 years	980854	152
2013	Women	Married	85 or older years	419518	57
2013	Women	Never-married	20-24 years	2755991	312
2013	Women	Never-married	25-29 years	2066148	266
2013	Women	Never-married	30-34 years	1361618	247
2013	Women	Never-married	35-39 years	1073759	199
2013	Women	Never-married	40-44 years	896126	153
2013	Women	Never-married	45-49 years	644480	127
2013	Women	Never-married	50-54 years	434869	81
2013	Women	Never-married	55-59 years	314220	54
2013	Women	Never-married	60-64 years	283764	57
2013	Women	Never-married	65-69 years	244555	39
2013	Women	Never-married	70-74 years	173061	37
2013	Women	Never-married	75-79 years	139225	23
2013	Women	Never-married	80-84 years	114744	14
2013	Women	Never-married	85 or older years	105833	16
2013	Women	Widowed	20-24 years	1290	1
2013	Women	Widowed	25-29 years	2125	1
2013	Women	Widowed	30-34 years	5478	2
2013	Women	Widowed	35-39 years	14121	2
2013	Women	Widowed	40-44 years	31250	9
2013	Women	Widowed	45-49 years	58819	14
2013	Women	Widowed	50-54 years	107730	27
2013	Women	Widowed	55-59 years	205522	40
2013	Women	Widowed	60-64 years	414236	85
2013	Women	Widowed	65-69 years	712846	161
2013	Women	Widowed	70-74 years	1015952	200
2013	Women	Widowed	75-79 years	1377760	278
2013	Women	Widowed	80-84 years	1628066	316
2013	Women	Widowed	85 or older years	2504937	463
2013	Women	Divorced	20-24 years	20862	9
2013	Women	Divorced	25-29 years	78024	47
2013	Women	Divorced	30-34 years	164410	68
2013	Women	Divorced	35-39 years	280686	116
2013	Women	Divorced	40-44 years	393131	148
2013	Women	Divorced	45-49 years	413236	127
2013	Women	Divorced	50-54 years	396420	117
2013	Women	Divorced	55-59 years	382615	114
2013	Women	Divorced	60-64 years	414337	116
2013	Women	Divorced	65-69 years	377341	83
2013	Women	Divorced	70-74 years	246185	70
2013	Women	Divorced	75-79 years	158850	58
2013	Women	Divorced	80-84 years	102546	32
2013	Women	Divorced	85 or older years	86407	28
2014	Men	Married	20-24 years	148237	17
2014	Men	Married	25-29 years	846442	110
2014	Men	Married	30-34 years	1857143	232
2014	Men	Married	35-39 years	2610217	370
2014	Men	Married	40-44 years	3093651	524
2014	Men	Married	45-49 years	2896279	531
2014	Men	Married	50-54 years	2816454	734
2014	Men	Married	55-59 years	2872739	724
2014	Men	Married	60-64 years	3312925	690
2014	Men	Married	65-69 years	3607442	780
2014	Men	Married	70-74 years	2899708	734
2014	Men	Married	75-79 years	2265075	633
2014	Men	Married	80-84 years	1529219	457
2014	Men	Married	85 or older years	909351	327
2014	Men	Never-married	20-24 years	2994825	840
2014	Men	Never-married	25-29 years	2507475	883
2014	Men	Never-married	30-34 years	1882459	729
2014	Men	Never-married	35-39 years	1618592	670
2014	Men	Never-married	40-44 years	1517506	657
2014	Men	Never-married	45-49 years	1147259	555
2014	Men	Never-married	50-54 years	844282	407
2014	Men	Never-married	55-59 years	658486	382
2014	Men	Never-married	60-64 years	597086	356
2014	Men	Never-married	65-69 years	437484	250
2014	Men	Never-married	70-74 years	197562	135
2014	Men	Never-married	75-79 years	93576	47
2014	Men	Never-married	80-84 years	41260	15
2014	Men	Never-married	85 or older years	17077	7
2014	Men	Widowed	20-24 years	729	0
2014	Men	Widowed	25-29 years	953	0
2014	Men	Widowed	30-34 years	2021	2
2014	Men	Widowed	35-39 years	4834	4
2014	Men	Widowed	40-44 years	10300	7
2014	Men	Widowed	45-49 years	17656	16
2014	Men	Widowed	50-54 years	30705	32
2014	Men	Widowed	55-59 years	56017	45
2014	Men	Widowed	60-64 years	114146	64
2014	Men	Widowed	65-69 years	195821	109
2014	Men	Widowed	70-74 years	245019	145
2014	Men	Widowed	75-79 years	295677	158
2014	Men	Widowed	80-84 years	326998	192
2014	Men	Widowed	85 or older years	439743	267
2014	Men	Divorced	20-24 years	7226	10
2014	Men	Divorced	25-29 years	32260	48
2014	Men	Divorced	30-34 years	82002	124
2014	Men	Divorced	35-39 years	147054	197
2014	Men	Divorced	40-44 years	228087	314
2014	Men	Divorced	45-49 years	261943	361
2014	Men	Divorced	50-54 years	276975	316
2014	Men	Divorced	55-59 years	277743	305
2014	Men	Divorced	60-64 years	311896	304
2014	Men	Divorced	65-69 years	306630	267
2014	Men	Divorced	70-74 years	189410	164
2014	Men	Divorced	75-79 years	106609	92
2014	Men	Divorced	80-84 years	46289	41
2014	Men	Divorced	85 or older years	17575	14
2014	Women	Married	20-24 years	239944	9
2014	Women	Married	25-29 years	1148472	58
2014	Women	Married	30-34 years	2217714	119
2014	Women	Married	35-39 years	2929585	206
2014	Women	Married	40-44 years	3365370	241
2014	Women	Married	45-49 years	3087922	309
2014	Women	Married	50-54 years	2967302	291
2014	Women	Married	55-59 years	3015871	327
2014	Women	Married	60-64 years	3395447	350
2014	Women	Married	65-69 years	3486074	446
2014	Women	Married	70-74 years	2597389	358
2014	Women	Married	75-79 years	1796223	240
2014	Women	Married	80-84 years	1026978	149
2014	Women	Married	85 or older years	455750	64
2014	Women	Never-married	20-24 years	2749283	287
2014	Women	Never-married	25-29 years	2047709	287
2014	Women	Never-married	30-34 years	1350046	242
2014	Women	Never-married	35-39 years	1065856	211
2014	Women	Never-married	40-44 years	947750	154
2014	Women	Never-married	45-49 years	694265	116
2014	Women	Never-married	50-54 years	470312	97
2014	Women	Never-married	55-59 years	325116	69
2014	Women	Never-married	60-64 years	285438	47
2014	Women	Never-married	65-69 years	262612	44
2014	Women	Never-married	70-74 years	181554	33
2014	Women	Never-married	75-79 years	141316	16
2014	Women	Never-married	80-84 years	118047	23
2014	Women	Never-married	85 or older years	115553	13
2014	Women	Widowed	20-24 years	1208	0
2014	Women	Widowed	25-29 years	1943	0
2014	Women	Widowed	30-34 years	5118	2
2014	Women	Widowed	35-39 years	13082	4
2014	Women	Widowed	40-44 years	30376	9
2014	Women	Widowed	45-49 years	56965	24
2014	Women	Widowed	50-54 years	104518	21
2014	Women	Widowed	55-59 years	193290	30
2014	Women	Widowed	60-64 years	391162	78
2014	Women	Widowed	65-69 years	711570	141
2014	Women	Widowed	70-74 years	1012635	203
2014	Women	Widowed	75-79 years	1371349	265
2014	Women	Widowed	80-84 years	1660023	303
2014	Women	Widowed	85 or older years	2620127	410
2014	Women	Divorced	20-24 years	19556	13
2014	Women	Divorced	25-29 years	74309	35
2014	Women	Divorced	30-34 years	158701	68
2014	Women	Divorced	35-39 years	266753	100
2014	Women	Divorced	40-44 years	401368	130
2014	Women	Divorced	45-49 years	426728	132
2014	Women	Divorced	50-54 years	412552	110
2014	Women	Divorced	55-59 years	383009	104
2014	Women	Divorced	60-64 years	411580	97
2014	Women	Divorced	65-69 years	407657	102
2014	Women	Divorced	70-74 years	264448	76
2014	Women	Divorced	75-79 years	167821	49
2014	Women	Divorced	80-84 years	106672	27
2014	Women	Divorced	85 or older years	91636	26
2015	Men	Married	20-24 years	140140	12
2015	Men	Married	25-29 years	816584	108
2015	Men	Married	30-34 years	1804161	214
2015	Men	Married	35-39 years	2527727	344
2015	Men	Married	40-44 years	3153198	494
2015	Men	Married	45-49 years	2916273	602
2015	Men	Married	50-54 years	2817628	667
2015	Men	Married	55-59 years	2776200	619
2015	Men	Married	60-64 years	3165611	661
2015	Men	Married	65-69 years	3699164	775
2015	Men	Married	70-74 years	2950325	752
2015	Men	Married	75-79 years	2299348	619
2015	Men	Married	80-84 years	1582958	504
2015	Men	Married	85 or older years	969458	324
2015	Men	Never-married	20-24 years	2996972	761
2015	Men	Never-married	25-29 years	2495913	747
2015	Men	Never-married	30-34 years	1867824	685
2015	Men	Never-married	35-39 years	1592934	614
2015	Men	Never-married	40-44 years	1589146	663
2015	Men	Never-married	45-49 years	1212253	507
2015	Men	Never-married	50-54 years	888536	440
2015	Men	Never-married	55-59 years	668289	363
2015	Men	Never-married	60-64 years	621264	326
2015	Men	Never-married	65-69 years	488059	230
2015	Men	Never-married	70-74 years	216931	121
2015	Men	Never-married	75-79 years	101760	45
2015	Men	Never-married	80-84 years	44959	17
2015	Men	Never-married	85 or older years	18850	15
2015	Men	Widowed	20-24 years	712	0
2015	Men	Widowed	25-29 years	936	1
2015	Men	Widowed	30-34 years	1957	1
2015	Men	Widowed	35-39 years	4604	4
2015	Men	Widowed	40-44 years	10309	10
2015	Men	Widowed	45-49 years	17545	15
2015	Men	Widowed	50-54 years	30200	21
2015	Men	Widowed	55-59 years	52527	35
2015	Men	Widowed	60-64 years	108698	54
2015	Men	Widowed	65-69 years	199680	99
2015	Men	Widowed	70-74 years	248778	130
2015	Men	Widowed	75-79 years	297884	157
2015	Men	Widowed	80-84 years	334112	209
2015	Men	Widowed	85 or older years	465920	274
2015	Men	Divorced	20-24 years	6922	7
2015	Men	Divorced	25-29 years	30762	55
2015	Men	Divorced	30-34 years	80055	132
2015	Men	Divorced	35-39 years	142425	197
2015	Men	Divorced	40-44 years	233579	289
2015	Men	Divorced	45-49 years	270232	284
2015	Men	Divorced	50-54 years	287532	340
2015	Men	Divorced	55-59 years	279888	317
2015	Men	Divorced	60-64 years	313187	252
2015	Men	Divorced	65-69 years	331466	279
2015	Men	Divorced	70-74 years	203639	206
2015	Men	Divorced	75-79 years	115381	92
2015	Men	Divorced	80-84 years	50700	27
2015	Men	Divorced	85 or older years	19156	10
2015	Women	Married	20-24 years	226333	7
2015	Women	Married	25-29 years	1109787	45
2015	Women	Married	30-34 years	2157129	123
2015	Women	Married	35-39 years	2832499	148
2015	Women	Married	40-44 years	3425625	225
2015	Women	Married	45-49 years	3106999	262
2015	Women	Married	50-54 years	2960845	316
2015	Women	Married	55-59 years	2914997	294
2015	Women	Married	60-64 years	3277239	304
2015	Women	Married	65-69 years	3599621	365
2015	Women	Married	70-74 years	2669830	356
2015	Women	Married	75-79 years	1839205	237
2015	Women	Married	80-84 years	1073102	138
2015	Women	Married	85 or older years	491983	59
2015	Women	Never-married	20-24 years	2742575	259
2015	Women	Never-married	25-29 years	2029270	238
2015	Women	Never-married	30-34 years	1338475	177
2015	Women	Never-married	35-39 years	1057953	182
2015	Women	Never-married	40-44 years	999373	187
2015	Women	Never-married	45-49 years	744051	137
2015	Women	Never-married	50-54 years	505755	93
2015	Women	Never-married	55-59 years	336012	56
2015	Women	Never-married	60-64 years	287112	49
2015	Women	Never-married	65-69 years	280669	54
2015	Women	Never-married	70-74 years	190048	44
2015	Women	Never-married	75-79 years	143408	21
2015	Women	Never-married	80-84 years	121351	15
2015	Women	Never-married	85 or older years	125274	20
2015	Women	Widowed	20-24 years	1126	0
2015	Women	Widowed	25-29 years	1760	2
2015	Women	Widowed	30-34 years	4758	5
2015	Women	Widowed	35-39 years	12043	6
2015	Women	Widowed	40-44 years	29502	9
2015	Women	Widowed	45-49 years	55111	14
2015	Women	Widowed	50-54 years	101305	23
2015	Women	Widowed	55-59 years	181058	31
2015	Women	Widowed	60-64 years	368088	61
2015	Women	Widowed	65-69 years	710294	128
2015	Women	Widowed	70-74 years	1009318	195
2015	Women	Widowed	75-79 years	1364938	229
2015	Women	Widowed	80-84 years	1691980	285
2015	Women	Widowed	85 or older years	2735316	400
2015	Women	Divorced	20-24 years	18250	5
2015	Women	Divorced	25-29 years	70593	35
2015	Women	Divorced	30-34 years	152993	59
2015	Women	Divorced	35-39 years	252821	73
2015	Women	Divorced	40-44 years	409605	104
2015	Women	Divorced	45-49 years	440221	142
2015	Women	Divorced	50-54 years	428684	101
2015	Women	Divorced	55-59 years	383403	101
2015	Women	Divorced	60-64 years	408823	98
2015	Women	Divorced	65-69 years	437973	87
2015	Women	Divorced	70-74 years	282712	65
2015	Women	Divorced	75-79 years	176792	45
2015	Women	Divorced	80-84 years	110798	36
2015	Women	Divorced	85 or older years	96866	22
2016	Men	Married	20-24 years	138361	22
2016	Men	Married	25-29 years	802165	90
2016	Men	Married	30-34 years	1759950	192
2016	Men	Married	35-39 years	2464899	298
2016	Men	Married	40-44 years	3065227	426
2016	Men	Married	45-49 years	2972100	513
2016	Men	Married	50-54 years	2829803	567
2016	Men	Married	55-59 years	2769613	555
2016	Men	Married	60-64 years	3065292	560
2016	Men	Married	65-69 years	3555439	660
2016	Men	Married	70-74 years	3033841	597
2016	Men	Married	75-79 years	2344894	543
2016	Men	Married	80-84 years	1618198	438
2016	Men	Married	85 or older years	1033434	317
2016	Men	Never-married	20-24 years	3016593	713
2016	Men	Never-married	25-29 years	2497825	736
2016	Men	Never-married	30-34 years	1849639	638
2016	Men	Never-married	35-39 years	1567050	567
2016	Men	Never-married	40-44 years	1548453	603
2016	Men	Never-married	45-49 years	1268065	548
2016	Men	Never-married	50-54 years	944912	433
2016	Men	Never-married	55-59 years	706305	341
2016	Men	Never-married	60-64 years	624300	260
2016	Men	Never-married	65-69 years	503463	278
2016	Men	Never-married	70-74 years	256624	108
2016	Men	Never-married	75-79 years	114101	55
2016	Men	Never-married	80-84 years	49283	21
2016	Men	Never-married	85 or older years	21391	4
2016	Men	Widowed	20-24 years	721	0
2016	Men	Widowed	25-29 years	926	0
2016	Men	Widowed	30-34 years	1869	3
2016	Men	Widowed	35-39 years	4428	5
2016	Men	Widowed	40-44 years	9860	11
2016	Men	Widowed	45-49 years	17639	14
2016	Men	Widowed	50-54 years	29835	27
2016	Men	Widowed	55-59 years	51366	31
2016	Men	Widowed	60-64 years	102486	45
2016	Men	Widowed	65-69 years	189455	82
2016	Men	Widowed	70-74 years	251003	95
2016	Men	Widowed	75-79 years	297992	160
2016	Men	Widowed	80-84 years	333299	155
2016	Men	Widowed	85 or older years	487134	250
2016	Men	Divorced	20-24 years	6921	9
2016	Men	Divorced	25-29 years	30270	50
2016	Men	Divorced	30-34 years	77991	103
2016	Men	Divorced	35-39 years	138966	158
2016	Men	Divorced	40-44 years	225181	261
2016	Men	Divorced	45-49 years	274018	320
2016	Men	Divorced	50-54 years	293446	323
2016	Men	Divorced	55-59 years	287619	291
2016	Men	Divorced	60-64 years	310278	242
2016	Men	Divorced	65-69 years	326207	212
2016	Men	Divorced	70-74 years	221655	141
2016	Men	Divorced	75-79 years	123748	90
2016	Men	Divorced	80-84 years	55760	42
2016	Men	Divorced	85 or older years	22096	8
2016	Women	Married	20-24 years	221143	16
2016	Women	Married	25-29 years	1088437	43
2016	Women	Married	30-34 years	2102766	90
2016	Women	Married	35-39 years	2766309	155
2016	Women	Married	40-44 years	3329520	179
2016	Women	Married	45-49 years	3167635	226
2016	Women	Married	50-54 years	2978331	287
2016	Women	Married	55-59 years	2906619	291
2016	Women	Married	60-64 years	3178078	282
2016	Women	Married	65-69 years	3488274	367
2016	Women	Married	70-74 years	2775594	290
2016	Women	Married	75-79 years	1905519	221
2016	Women	Married	80-84 years	1111236	120
2016	Women	Married	85 or older years	530343	52
2016	Women	Never-married	20-24 years	2767963	229
2016	Women	Never-married	25-29 years	2031727	221
2016	Women	Never-married	30-34 years	1323798	184
2016	Women	Never-married	35-39 years	1039553	183
2016	Women	Never-married	40-44 years	977703	141
2016	Women	Never-married	45-49 years	782020	138
2016	Women	Never-married	50-54 years	547547	94
2016	Women	Never-married	55-59 years	366039	64
2016	Women	Never-married	60-64 years	293955	52
2016	Women	Never-married	65-69 years	278595	57
2016	Women	Never-married	70-74 years	204457	30
2016	Women	Never-married	75-79 years	149413	20
2016	Women	Never-married	80-84 years	121838	14
2016	Women	Never-married	85 or older years	132163	18
2016	Women	Widowed	20-24 years	1131	0
2016	Women	Widowed	25-29 years	1735	0
2016	Women	Widowed	30-34 years	4521	1
2016	Women	Widowed	35-39 years	11456	2
2016	Women	Widowed	40-44 years	27777	5
2016	Women	Widowed	45-49 years	53834	7
2016	Women	Widowed	50-54 years	98187	21
2016	Women	Widowed	55-59 years	175358	33
2016	Women	Widowed	60-64 years	347555	46
2016	Women	Widowed	65-69 years	671927	113
2016	Women	Widowed	70-74 years	1002370	196
2016	Women	Widowed	75-79 years	1355763	202
2016	Women	Widowed	80-84 years	1680684	272
2016	Women	Widowed	85 or older years	2835267	391
2016	Women	Divorced	20-24 years	17582	11
2016	Women	Divorced	25-29 years	68230	24
2016	Women	Divorced	30-34 years	148103	42
2016	Women	Divorced	35-39 years	245420	73
2016	Women	Divorced	40-44 years	391797	109
2016	Women	Divorced	45-49 years	448529	117
2016	Women	Divorced	50-54 years	441942	97
2016	Women	Divorced	55-59 years	399006	77
2016	Women	Divorced	60-64 years	406551	76
2016	Women	Divorced	65-69 years	431436	96
2016	Women	Divorced	70-74 years	309431	55
2016	Women	Divorced	75-79 years	192468	43
2016	Women	Divorced	80-84 years	118427	21
2016	Women	Divorced	85 or older years	103109	16
2017	Men	Married	20-24 years	136582	24
2017	Men	Married	25-29 years	787745	68
2017	Men	Married	30-34 years	1715738	202
2017	Men	Married	35-39 years	2402070	293
2017	Men	Married	40-44 years	2977256	426
2017	Men	Married	45-49 years	3027927	521
2017	Men	Married	50-54 years	2841979	527
2017	Men	Married	55-59 years	2763027	550
2017	Men	Married	60-64 years	2964973	485
2017	Men	Married	65-69 years	3411714	620
2017	Men	Married	70-74 years	3117357	542
2017	Men	Married	75-79 years	2390440	539
2017	Men	Married	80-84 years	1653437	444
2017	Men	Married	85 or older years	1097410	308
2017	Men	Never-married	20-24 years	3036214	738
2017	Men	Never-married	25-29 years	2499737	649
2017	Men	Never-married	30-34 years	1831454	629
2017	Men	Never-married	35-39 years	1541165	575
2017	Men	Never-married	40-44 years	1507760	503
2017	Men	Never-married	45-49 years	1323877	518
2017	Men	Never-married	50-54 years	1001288	435
2017	Men	Never-married	55-59 years	744321	320
2017	Men	Never-married	60-64 years	627336	277
2017	Men	Never-married	65-69 years	518867	249
2017	Men	Never-married	70-74 years	296318	129
2017	Men	Never-married	75-79 years	126442	66
2017	Men	Never-married	80-84 years	53607	23
2017	Men	Never-married	85 or older years	23932	9
2017	Men	Widowed	20-24 years	730	0
2017	Men	Widowed	25-29 years	916	1
2017	Men	Widowed	30-34 years	1780	6
2017	Men	Widowed	35-39 years	4253	3
2017	Men	Widowed	40-44 years	9411	8
2017	Men	Widowed	45-49 years	17733	18
2017	Men	Widowed	50-54 years	29471	23
2017	Men	Widowed	55-59 years	50204	28
2017	Men	Widowed	60-64 years	96274	38
2017	Men	Widowed	65-69 years	179229	96
2017	Men	Widowed	70-74 years	253228	97
2017	Men	Widowed	75-79 years	298100	128
2017	Men	Widowed	80-84 years	332486	172
2017	Men	Widowed	85 or older years	508349	264
2017	Men	Divorced	20-24 years	6920	10
2017	Men	Divorced	25-29 years	29778	37
2017	Men	Divorced	30-34 years	75926	104
2017	Men	Divorced	35-39 years	135507	161
2017	Men	Divorced	40-44 years	216782	263
2017	Men	Divorced	45-49 years	277803	320
2017	Men	Divorced	50-54 years	299360	321
2017	Men	Divorced	55-59 years	295350	302
2017	Men	Divorced	60-64 years	307370	206
2017	Men	Divorced	65-69 years	320948	252
2017	Men	Divorced	70-74 years	239670	164
2017	Men	Divorced	75-79 years	132114	98
2017	Men	Divorced	80-84 years	60819	43
2017	Men	Divorced	85 or older years	25036	22
2017	Women	Married	20-24 years	215953	8
2017	Women	Married	25-29 years	1067087	47
2017	Women	Married	30-34 years	2048403	99
2017	Women	Married	35-39 years	2700119	110
2017	Women	Married	40-44 years	3233415	177
2017	Women	Married	45-49 years	3228271	236
2017	Women	Married	50-54 years	2995816	270
2017	Women	Married	55-59 years	2898242	277
2017	Women	Married	60-64 years	3078917	264
2017	Women	Married	65-69 years	3376927	320
2017	Women	Married	70-74 years	2881359	300
2017	Women	Married	75-79 years	1971833	206
2017	Women	Married	80-84 years	1149369	112
2017	Women	Married	85 or older years	568704	56
2017	Women	Never-married	20-24 years	2793352	268
2017	Women	Never-married	25-29 years	2034185	212
2017	Women	Never-married	30-34 years	1309122	180
2017	Women	Never-married	35-39 years	1021153	138
2017	Women	Never-married	40-44 years	956033	135
2017	Women	Never-married	45-49 years	819988	122
2017	Women	Never-married	50-54 years	589340	117
2017	Women	Never-married	55-59 years	396066	58
2017	Women	Never-married	60-64 years	300797	40
2017	Women	Never-married	65-69 years	276520	47
2017	Women	Never-married	70-74 years	218866	28
2017	Women	Never-married	75-79 years	155418	13
2017	Women	Never-married	80-84 years	122326	18
2017	Women	Never-married	85 or older years	139052	9
2017	Women	Widowed	20-24 years	1137	0
2017	Women	Widowed	25-29 years	1709	2
2017	Women	Widowed	30-34 years	4284	6
2017	Women	Widowed	35-39 years	10868	4
2017	Women	Widowed	40-44 years	26052	6
2017	Women	Widowed	45-49 years	52557	12
2017	Women	Widowed	50-54 years	95069	15
2017	Women	Widowed	55-59 years	169657	28
2017	Women	Widowed	60-64 years	327023	41
2017	Women	Widowed	65-69 years	633560	95
2017	Women	Widowed	70-74 years	995421	148
[truncated: 353 more rows]
